# Supplementary material for: Block-Based Development of Mobile Learning Experiences for the Internet of Things
Source: Sensors (Basel). 2019 Dec 11;19(24):5467. doi: 10.3390/s19245467 (PMC6960931; doi:10.3390/s19245467)
Supplement: Supplementary file 1 [file sensors-19-05467-s001.zip]

Archive with 12 entries (11 files):
- Study with academics/Slides (in spanish).pdf
- Study with academics/Study data with academics.xlsx
- Study with academics/Survey (in spanish).pdf
- Study with students/app project sources/
- Study with students/app project sources/iot app (AppInventor version).aia
- Study with students/app project sources/iot app (VEDILS version).aia
- Study with students/app project sources/Python server for RBP.py
- Study with students/app project sources/Raspberry Emulator app.aia
- Study with students/Slides (in spanish).pdf
- Study with students/Survey (in spanish).pdf
- Study with students/Survey data.xlsx
- Study with students/tutorials.txt
