# Supplementary material for: Block-Based Development of Mobile Learning Experiences for the Internet of Things
Source: Sensors (Basel). 2019 Dec 11;19(24):5467. doi: 10.3390/s19245467 (PMC6960931; doi:10.3390/s19245467)
Supplement: Supplementary file 1 [file sensors-19-05467-s001.zip › Study with academics/Study data with academics.xlsx]

## Sheet: Survey source data
#Id	´rea principal en la que impartes docencia o investigas	Curso de formación en el que he participado	Edad	Sexo	Años de experiencia como docente	Años de experiencia como investigador	Titulación superior que posees	¿Has participado previamente en algún curso de introducción a la programación?	Experiencia en entornos como Scratch, App Inventor o Alice	Experiencia en lenguajes como Java, Python, C, C#, Javascript, etc.	Facilidad percibida e VEDILS para trabajar con variables y listas de datos para almacenar información temporalmente.	Facilidad percibida en VEDILS para controlar el flujo de ejecución de nuestras aplicaciones, gracias al uso de bloques IF.	Pienso que el lenguaje visual basado en bloques de VEDILS permite, de manera sencilla, repetir la ejecución de un conjunto de bloques un número determinado o indeterminado de veces, gracias al uso de los bloques FOR. [sólo grupos Algeciras (22/01/18), Puerto Real (23/01/18), Jerez (24 Enero 2018)]	Pienso que el lenguaje visual basado en bloques de VEDILS permite, de manera sencilla, filtrar, transformar y agregar flujos de datos, gracias al uso de bloques FILTER y REDUCE. [sólo grupos Cádiz (25/01/18), Puerto Real (01/02/18), INDESS (23/02/18)]	Con VEDILS me ha resultado fácil desarrollar la aplicación propuesta "Recogida de Mediciones"	Con el lenguaje visual basado en bloques he podido implementar, de manera sencilla, la gestión de lista de muestras y la forma de añadir valores en ella	Haciendo uso del bloque FOR he podido implementar, de manera sencilla, el cálculo de la media aritmética de las muestras [sólo grupos Algeciras (22/01/18), Puerto Real (23/01/18), Jerez (24 Enero 2018)]	Haciendo uso de los bloques de flujos de datos FILTER Y REDUCE he podido implementar, de manera sencilla, el cálculo de la media aritmética de las muestras [sólo grupos Cádiz (25/01/18), Puerto Real (01/02/18), INDESS (23/02/18)]	Para finalizar, indíquenos cualquier comentario o sugerencia sobre VEDILS...	.. o sobre el curso de formación
1	Ingeniería Informática	Jerez (24 Enero 2018)	46	Hombre	24	6	Doctor	Sí	2	3	4	4	4		4	4	4
2	Ciencias Biomédicas	Cádiz (25 Enero 2018)	33	Hombre	3	6	Doctor	No	1	1	5	5		4	3	4		2	Es una herramienta magnífica, aunque debería seguir trabajndose para que fuera más intuitiva	Hacía tiempo que no realizaba un curso tan interesante
3	Historia, Filosofía y Geografía	Cádiz (25 Enero 2018)	54	Hombre	13	5	Doctor	Sí	3	3	5	5		5	4	4		4
4	Especialidades Sanitarias	Jerez (24 Enero 2018)	38	Mujer	7	9	Doctor	No	1	1	4	4	4		3	4	4
5	Química	Puerto Real (23 Enero 2018)	49	Mujer	20	15	Doctor	Sí	4	5	4	4	4		4	4	4
6	Matemáticas	Puerto Real (23 Enero 2018)	22	Mujer	0	0	Master	No	3	5	5	5	5		5	5	5
7	Ciencias Biomédicas	Jerez (24 Enero 2018)	42	Hombre	12	12	Master	No	1	1	3	3	2		1	2	1		Me parece una aplicación adecuada, que facilita a las personas amateur en el mundo de la programación, el poder realizar apps funcionales y sencillas.	Los profesores han sido estupendos, amenos y muy preparados, pero creo que la materia ha de impartirse de forma secuencial. Los contenidos explicados en el la clase inicial, a mi entender deberían de ser separados por bloques e ir trabajándolos por partes, con más ejemplos y actividades, no sé si en un curso inicial más largo o en cursos de diferentes niveles. Creo que la actividad de evaluación …
8	Ingeniería Mecánica y de la Navegación	Cádiz (25 Enero 2018)	49	Hombre	22	10	Doctor	Sí	2	3	4	4		4	4	4		4
9	Ciencias Biomédicas	Puerto Real (23 Enero 2018)	46	Mujer	23	7	Doctor	No	1	1	4	3	3		2	4	1		Sin duda es una herramienta con un gran potencial para usar en la docencia y la investigación aunque los docentes no tengamos ni idea de programación, me ha gustado mucho y me gustaría aprender más	En la ultima actividad me ha resultado imposible calcular la media de las mediciones con el bloque FOR (que era lo que correspondía a mi grupo), por lo que he buscado otras formas de hacerlo y al final lo consegui mucho más fácilmente con REDUCE. Me interesaría mucho hacer otro curso algo más avanzado dirigido a la recogida de datos en una base de datos para posterior analisis
10	Ciencias Económicas y Empresariales	Puerto Real (23 Enero 2018)	48	Hombre	25	25	Doctor	Sí	1	3	1	1	3		4	4	3
11	Ingeniería Informática	Puerto Real (23 Enero 2018)	40	Hombre	10	1	Master	Sí	5	5	4	5	5		5	5	5
12	Arquitectura, Ingeniería Civil, Construcción y Urbanismo	Jerez (24 Enero 2018)	34	Hombre	9	9	Doctor	No	1	3	4	3	5		2	3	1		Creo que la herramienta desarrollada es muy interesante. Quizás, el profesorado no sea capaz de verle el potencial que tiene. Es posible que el profesorado no vea claramente cómo puede ayudarle en el aula. El soporte técnico y la ayuda también es un factor fundamental, así como la formación del profesorado. Es cierto que el lenguaje por bloques es sencillo e intuitivo, pero requiere un tiempo, es…	El curso está muy bien estructurado. Se ve que conocéis los principales problemas que pueden surgir, y los vais solventando con un profesor del apoyo en el aula que es capaz de enganchar a los alumnos que se quedan rezagados. Creo que el curso es muy corto. Quizás, debería de haber un día más. Sería bueno también exponer potencialidades de Vedils para su aplicación en las diferentes asignaturas. …
13	Ciencias de la Educación	Puerto Real (23 Enero 2018)	35	Hombre	9	9	Doctor	No	2	1	4	3	2		3	4	2
14	Ciencias Sociales	Jerez (24 Enero 2018)	28	Mujer	0	0	Licenciado	No	1	1	4	4	4		3	4	3		Creo que es un programa que facilita bastante la acción de programar, aunque me gustaría tener más formación sobre él para poder familiarizarme con el lenguaje.	Ha sido bastante ameno y muy bien explicado, aunque si es cierto que para personas que no estamos relacionadas con la programación nos cuesta un poco el tema del lenguaje matemático.
15	Ciencias Sociales	Jerez (24 Enero 2018)	48	Mujer	24	15	Doctor	No	3	1	5	5	5		2	4	4
16	Medicina Clínica y Especialidades Clínicas	Cádiz (25 Enero 2018)	54	Hombre	28	28	Doctor	Sí	2	1	5	5		5	4	4		4
17	Física	Puerto Real (23 Enero 2018)	36	Hombre	10	11	Doctor	Sí	3	5	5	5	5		4	2	4		Me parece una herramienta docente de gran potencial	El curso es adecuado, aunque un poco corto
18	Ciencias Sociales	Algeciras (22 Enero 2018)	30	Mujer	6	3	Master	No	1	1	4	4	4		1	1	1
19	Ingeniería Química, de los Materiales y del Medio Natural	Puerto Real (1 Febrero 2018)	56	Hombre	29	29	Doctor	Sí	1	1	2	3		2	3	2		1	el panel de trabajo de bloques siempre se mueve dejando un hueco a la izquierda y arriba, por mucho que yo mueva las piezas hacia la izquierda y arriba. Ya sé que no tiene importancia, pero a mí se hace incómodo para trabajar ya que no sé si queda algo o no en esos huecos	Genial. Se aprende lo básico muy rápido con lo que te motiva a continuar
20	Matemáticas	Puerto Real (23 Enero 2018)	63	Hombre	40	34	Doctor	No	1	1	3	3	3		2	2	4
21	Medicina Clínica y Especialidades Clínicas	Cádiz (25 Enero 2018)	39	Hombre	10	1	Master	No	2	2	4	4		4	4	4		4
22	Ciencias de la Naturaleza	Puerto Real (1 Febrero 2018)	54	Hombre	27	30	Doctor	No	1	1	4	3		2	4	3		3		creo que el curso necesita un repaso de los tipos de bloques de programación disponibles para hacernos una idea global de las posibilidades y sobre todo un mayor tiempo para practicar más ejemplos, no estaría nada mal duplicar el tiepo del curso
23	Especialidades Sanitarias	Jerez (24 Enero 2018)	54	Hombre	27	25	Doctor	No	1	1	3	4	4		3	3	3
24	Ingeniería Eléctrica y de Telecomunicaciones	Puerto Real (1 Febrero 2018)	59	Hombre	20	20	Ingeniero	No	3	1	4	4		3	3	4		1		Ha sido muy instructivo
25	Ciencias Económicas y Empresariales	Algeciras (22 Enero 2018)	34	Hombre	7	4	Licenciado	Sí	1	1	3	3	4		2	3	4		El curso necesita más horas de trabajo en clase y en casa. La programación por muy visual que se pueda llegar a presentar con vedils requiere de unos conocimientos teóricos de lógica y matemáticas que no se pueden enseñar en 4 horas. Es necesario un curso en CV con una dedicación de una o dos horas semanales durante varias semanas, con actividades en clase y casa y al que dedicarle tiempo por par…	El curso me parece interesante como una presentación de lo que es posible hacer con vedils.
26	Ingeniería Informática	Jerez - INDESS (23 Febrero 2018)	49	Hombre	0	1	Master	Sí	4	4	3	3		3	5	4		4	ESTUPENDO!!	HOLA MI AMO!!
27	Ciencias Económicas y Empresariales	Jerez (24 Enero 2018)	54	Hombre	30	20	Doctor	No	1	1	1	1	1		1	1	1		No da tiempo a aprender nada	Son necesarios conocimientos de programación y no se indica al inscribirse
28	Ciencias Económicas y Empresariales	Jerez (24 Enero 2018)	52	Mujer	29	29	Doctor	No	1	1	2	2	2		2	2	2
29	Ingeniería Química, de los Materiales y del Medio Natural	Puerto Real (23 Enero 2018)	44	Hombre	18	21	Doctor	No	2	1	4	4	5		3	4	5			Mayor duración para poder asentar los conocimientos con más ejemplos prácticos
30	Ingeniería Informática	Jerez (24 Enero 2018)	46	Hombre	23	5	Doctor	Sí	3	3	4	4	4		4	4	4
31	Química	Puerto Real (1 Febrero 2018)	42	Hombre	7	20	Doctor	Sí	1	1	4	4		4	5	5		5
32	Matemáticas	Cádiz (25 Enero 2018)	44	Mujer	22	10	Doctor	Sí	1	2	3	4		4	4	4		4	Es un trabajo impresionante	Más tiempo y ejemplos estaría mejor
33	Ingeniería Informática	Puerto Real (23 Enero 2018)	34	Mujer	1	6	Master	No	2	4	3	3	4		4	4	4		Gracias a los profesores resulta una herramienta intuitiva y muy útil	Muy buena experiencia. Sin duda, ojalá salga una segunda parte de este curso.
34	Matemáticas	Jerez - INDESS (23 Febrero 2018)	23	Hombre	0	0	Licenciado	Sí	2	5	5	5		5	5	5		5		Me ha resultado muy interesante trabajar con VEDILS en este curso, puesto que pensaba antes de asistir al curso que la creación de aplicaciones Android iba a ser más compleja. Además, tras años programando códigos en diferentes lenguajes en el Grado en Matemáticas, hace que trabajar aquí con bloques sea bastante sencillo.
35	Ciencias Biomédicas	Cádiz (25 Enero 2018)	34	Hombre	6	6	Doctor	No	3	3	4	4		4	4	4		4
36	Ingeniería Química, de los Materiales y del Medio Natural	Puerto Real (1 Febrero 2018)	41	Mujer	9	17	Doctor	No	1	1	4	4		4	2	2		2	Cuando tienes un error, debería indicarte donde esta	Deberían dedicarse más horas y espaciadas en el tiempo para asimilar mejor, Felicitaros por el curso.
37	Química	Puerto Real (1 Febrero 2018)	53	Hombre	30	30	Doctor	Sí	1	2	5	5		4				4	Espero sigan con módulos superiores, gracias.
38	Ciencias Económicas y Empresariales	Algeciras (22 Enero 2018)	37	Mujer	7	0	Master	No	1	1	2	2	2		1	1	1			Me parece una tarea muy difícil para el poco tiempo del curso, y no me han contestado a los correos con mis dudas.
39	Ciencias Sociales	Jerez - INDESS (23 Febrero 2018)	25	Mujer	0	1	Licenciado	No	1	2	5	4		4	4	4		4	Me ha parecido bastante interesante y muy útil para la explicación de ciertas materias.
40	Ciencias Sociales	Jerez - INDESS (23 Febrero 2018)	28	Mujer	0	1	Licenciado	No	1	1	5	5		5	4	4		4
41	Ciencias Sociales	Jerez - INDESS (23 Febrero 2018)	28	Mujer	0	0	Doctor	No	1	1	4	3			2	4
42	Matemáticas	Jerez - INDESS (23 Febrero 2018)	28	Hombre	0	2	Master	Sí	3	3	4	4		3	5	5		4
43	Ciencias Sociales	Jerez (24 Enero 2018)	25	Mujer	0	0	Diplomado	No	3	3	4	4	4		4	4	4
44	Ciencias Sociales	Jerez - INDESS (23 Febrero 2018)	29	Mujer	0	1	Master	No	2	1	5	5		5	4	4		4
45	Física	Puerto Real (23 Enero 2018)	36	Hombre	8	12	Doctor	No	1	5	4	5	5		5	5	5

## Sheet: Column mappings
SOURCE	TARGET				COLUMN	DESCRIPTION
Sexo					ID	Identificador
Hombre	0				GROUP	Curso de formación en el que he participado
Mujer	1				AREA	Área principal en la que impartes docencia o investigas
Titulación superior que posees					FIELD	Campo en el que impartes docencia o investigas
Diplomado	1				AGE	Edad
Ingeniero Técnico	1	Id 43 es diplomado o ingeniero técnico			GENDER	Sexo
Licenciado	1				TEACHING_EXPERIENCE	Años de experiencia como docente
Ingeniero	1				RESEARCHING_EXPERIENCE	Años de experiencia como investigador
Máster	1				ACADEMIC_LEVEL	Titulación superior que posees
Doctor	2				PROGRAM_COURSE_ATTENDANCE	¿Has participado previamente en algún curso de introducción a la programación?
¿Has participado previamente en algún curso de introducción a la programación?					VISUAL_PROGRAMMING_EXPERIENCE	Experiencia en entornos como Scratch, App Inventor o Alice
No	0				TEXTUAL_PROGRAMMING_EXPERIENCE	Experiencia en lenguajes como Java, Python, C, C#, Javascript, etc.
Sí	1				EXPERIENCED_WITH_TL	IF(TEXTUAL_PROGRAMMING_EXPERIENCE<=2,"NOVICE","EXPERIENCED")
Área de conocimiento					EXPERIENCED_WITH_VL	IF(VISUAL_PROGRAMMING_EXPERIENCE<=2,"NOVICE","EXPERIENCED")
A1: Matemáticas	CIENCIAS	EHSE: Earth & Health Sciences and Engineering			PERCEIVED_EASE_OF_VARIABLES_AND_LISTS	Facilidad percibida en VEDILS para trabajar con variables y listas de datos para almacenar información temporalmente.
A2: Física	CIENCIAS	EHSE: Earth & Health Sciences and Engineering			PERCEIVED_EASE_OF_CONDITIONALS	Facilidad percibida en VEDILS para controlar el flujo de ejecución de nuestras aplicaciones, gracias al uso de bloques IF.
A3: Química	CIENCIAS	EHSE: Earth & Health Sciences and Engineering			PERCEIVED_EASE_OF_LOOPS	Pienso que el lenguaje visual basado en bloques de VEDILS permite, de manera sencilla, repetir la ejecución de un conjunto de bloques un número determinado o indeterminado de veces, gracias al uso de los bloques FOR. [sólo grupos Algeciras (22/01/18), Puerto Real (23/01/18), Jerez (24 Enero 2018)]
A4: Ciencias de la Naturaleza	CIENCIAS	EHSE: Earth & Health Sciences and Engineering			PERCEIVED_EASE_OF_MAPREDUCE	Pienso que el lenguaje visual basado en bloques de VEDILS permite, de manera sencilla, filtrar, transformar y agregar flujos de datos, gracias al uso de bloques FILTER y REDUCE. [sólo grupos Cádiz (25/01/18), Puerto Real (01/02/18), INDESS (23/02/18)]
A5: Biología Celular y Molecular	CIENCIAS	EHSE: Earth & Health Sciences and Engineering			PERCEIVED_EASE_OF_DATA_PROCESSING*	Max(PERCEIVED_EASE_OF_LOOPS;PERCEIVED_EASE_OF_MAPREDUCE)
B6: Ciencias Biomédicas	CIENCIAS DE LA SALUD	EHSE: Earth & Health Sciences and Engineering			REAL_USE_APP	Con VEDILS me ha resultado fácil desarrollar la aplicación propuesta "Recogida de Mediciones"
B7: Medicina Clínica y Especialidades Clínicas	CIENCIAS DE LA SALUD	EHSE: Earth & Health Sciences and Engineering			REAL_USE_VARIABLES_AND_LISTS	Con el lenguaje visual basado en bloques he podido implementar, de manera sencilla, la gestión de lista de muestras y la forma de añadir valores en ella
B8. Especialidades Sanitarias	CIENCIAS DE LA SALUD	EHSE: Earth & Health Sciences and Engineering			REAL_USE_LOOPS	Haciendo uso del bloque FOR he podido implementar, de manera sencilla, el cálculo de la media aritmética de las muestras [sólo grupos Algeciras (22/01/18), Puerto Real (23/01/18), Jerez (24 Enero 2018)]
C9: Ingeniería Química, de los Materiales y del Medio Natural	INGENIERÍA y ARQUITECTURA	EHSE: Earth & Health Sciences and Engineering			REAL_USE_MAPREDUCE	Haciendo uso de los bloques de flujos de datos FILTER Y REDUCE he podido implementar, de manera sencilla, el cálculo de la media aritmética de las muestras [sólo grupos Cádiz (25/01/18), Puerto Real (01/02/18), INDESS (23/02/18)]
C10: Ingeniería Mecánica y de la Navegación	INGENIERÍA y ARQUITECTURA	EHSE: Earth & Health Sciences and Engineering			REAL_USE_DATA_PROCESSING	Max(REAL_USE_LOOPS;REAL_USE_MAPREDUCE)
C11: Ingeniería Eléctrica y de Telecomunicaciones	INGENIERÍA y ARQUITECTURA	EHSE: Earth & Health Sciences and Engineering
C12: Ingeniería Informática	INFORMÁTICA	EHSE: Earth & Health Sciences and Engineering
C13: Arquitectura, Ingeniería Civil, Construcción y Urbanismo	INGENIERÍA y ARQUITECTURA	EHSE: Earth & Health Sciences and Engineering
D14: Derecho	CIENCIAS SOCIALES Y JURÍDICAS	SSH: Social Sciences and Humanities
D15: Ciencias Económicas y Empresariales	CIENCIAS SOCIALES Y JURÍDICAS	SSH: Social Sciences and Humanities
D16. Ciencias de la Educación	CIENCIAS SOCIALES Y JURÍDICAS	SSH: Social Sciences and Humanities
D17: Ciencias del Comportamiento	CIENCIAS SOCIALES Y JURÍDICAS	SSH: Social Sciences and Humanities
D18: Ciencias Sociales	CIENCIAS SOCIALES Y JURÍDICAS	SSH: Social Sciences and Humanities
E19: Historia, Filosofía y Geografía	ARTE y HUMANIDADES	SSH: Social Sciences and Humanities
E20: Filología y Lingüística	ARTE y HUMANIDADES	SSH: Social Sciences and Humanities
E21. Historia del Arte y Expresión Artística	ARTE y HUMANIDADES	SSH: Social Sciences and Humanities
Curso de formación en el que he participado
Algeciras (22 Enero 2018)	CONTROL GROUP
Puerto Real (23 Enero 2018)	CONTROL GROUP
Jerez (24 Enero 2018)	CONTROL GROUP
Cádiz (25 Enero 2018)	EXPERIMENTAL GROUP
Puerto Real (1 Febrero 2018)	EXPERIMENTAL GROUP
Jerez - INDESS (23 Febrero 2018)	EXPERIMENTAL GROUP

## Sheet: Survey normalized data
ID	GROUP	AREA	FIELD	AGE	GENDER	TEACHING_EXPERIENCE	RESEARCHING_EXPERIENCE	ACADEMIC_LEVEL	PROGRAM_COURSE_ATTENDANCE	VISUAL_PROGRAMMING_EXPERIENCE	TEXTUAL_PROGRAMMING_EXPERIENCE	EXPERIENCED_WITH_TL	EXPERIENCED_WITH_VL	PERCEIVED_EASE_OF_VARIABLES_AND_LISTS	PERCEIVED_EASE_OF_CONDITIONALS	PERCEIVED_EASE_OF_LOOPS	PERCEIVED_EASE_OF_MAPREDUCE	PERCEIVED_EASE_OF_DATA_PROCESSING	REAL_USE_APP	REAL_USE_VARIABLES_AND_LISTS	REAL_USE_LOOPS	REAL_USE_MAPREDUCE	REAL_USE_DATA_PROCESSING
1	CONTROL	EHSE	INFORMÁTICA	46	0	24	6	2	1	2	3	EXPERIENCED	NOVICE	4	4	4		4	4		4		4
2	EXPERIMENTAL	EHSE	CIENCIAS DE LA SALUD	33	0	3	6	2	0	1	1	NOVICE	NOVICE	5	5		4	4	3			2	2
3	EXPERIMENTAL	SSH	ARTE y HUMANIDADES	54	0	13	5	2	1	3	3	EXPERIENCED	EXPERIENCED	5	5		5	5	4			4	4
4	CONTROL	EHSE	CIENCIAS DE LA SALUD	38	1	7	9	2	0	1	1	NOVICE	NOVICE	4	4	4		4	3		4		4
5	CONTROL	EHSE	CIENCIAS	49	1	20	15	2	1	4	5	EXPERIENCED	EXPERIENCED	4	4	4		4	4		4		4
6	CONTROL	EHSE	CIENCIAS	22	1	0	0	1	0	3	5	EXPERIENCED	EXPERIENCED	5	5	5		5	5		5		5
7	CONTROL	EHSE	CIENCIAS DE LA SALUD	42	0	12	12	1	0	1	1	NOVICE	NOVICE	3	3	2		2	1		1		1
8	EXPERIMENTAL	EHSE	INFORMÁTICA	49	0	22	10	2	1	2	3	EXPERIENCED	NOVICE	4	4		4	4	4			4	4
9	CONTROL	EHSE	CIENCIAS DE LA SALUD	46	1	23	7	2	0	1	1	NOVICE	NOVICE	4	3	3		3	2		1		1
10	CONTROL	SSH	CIENCIAS SOCIALES Y JURÍDICAS	48	0	25	25	2	1	1	3	EXPERIENCED	NOVICE	1	1	3		3	4		3		3
11	CONTROL	EHSE	INFORMÁTICA	40	0	10	1	1	1	5	5	EXPERIENCED	EXPERIENCED	4	5	5		5	5		5		5
12	CONTROL	EHSE	INGENIERÍA y ARQUITECTURA	34	0	9	9	2	0	1	3	EXPERIENCED	NOVICE	4	3	5		5	2		1		1
13	CONTROL	EHSE	CIENCIAS	35	0	9	9	2	0	2	1	NOVICE	NOVICE	4	3	2		2	3		2		2
14	CONTROL	SSH	CIENCIAS SOCIALES Y JURÍDICAS	28	1	0	0	1	0	1	1	NOVICE	NOVICE	4	4	4		4	3		3		3
15	CONTROL	SSH	CIENCIAS SOCIALES Y JURÍDICAS	48	1	24	15	2	0	3	1	NOVICE	EXPERIENCED	5	5	5		5	2		4		4
16	EXPERIMENTAL	EHSE	CIENCIAS DE LA SALUD	54	0	28	28	2	1	2	1	NOVICE	NOVICE	5	5		5	5	4			4	4
17	CONTROL	EHSE	CIENCIAS	36	0	10	11	2	1	3	5	EXPERIENCED	EXPERIENCED	5	5	5		5	4		4		4
18	CONTROL	SSH	CIENCIAS SOCIALES Y JURÍDICAS	30	1	6	3	1	0	1	1	NOVICE	NOVICE	4	4	4		4	1		1		1
19	EXPERIMENTAL	EHSE	INFORMÁTICA	56	0	29	29	2	1	1	1	NOVICE	NOVICE	2	3		2	2	3			1	1
20	CONTROL	EHSE	CIENCIAS	63	0	40	34	2	0	1	1	NOVICE	NOVICE	3	3	3		3	2		4		4
21	EXPERIMENTAL	EHSE	CIENCIAS DE LA SALUD	39	0	10	1	1	0	2	2	NOVICE	NOVICE	4	4		4	4	4			4	4
22	EXPERIMENTAL	EHSE	CIENCIAS	54	0	27	30	2	0	1	1	NOVICE	NOVICE	4	3		2	2	4			3	3
23	CONTROL	EHSE	CIENCIAS DE LA SALUD	54	0	27	25	2	0	1	1	NOVICE	NOVICE	3	4	4		4	3		3		3
24	EXPERIMENTAL	EHSE	INGENIERÍA y ARQUITECTURA	59	0	20	20	1	0	3	1	NOVICE	EXPERIENCED	4	4		3	3	3			1	1
25	CONTROL	SSH	CIENCIAS SOCIALES Y JURÍDICAS	34	0	7	4	1	1	1	1	NOVICE	NOVICE	3	3	4		4	2		4		4
26	EXPERIMENTAL	EHSE	INFORMÁTICA	49	0	0	1	1	1	4	4	EXPERIENCED	EXPERIENCED	3	3		3	3	5			4	4
27	CONTROL	SSH	CIENCIAS SOCIALES Y JURÍDICAS	54	0	30	20	2	0	1	1	NOVICE	NOVICE	1	1	1		1	1		1		1
28	CONTROL	SSH	CIENCIAS SOCIALES Y JURÍDICAS	52	1	29	29	2	0	1	1	NOVICE	NOVICE	2	2	2		2	2		2		2
29	CONTROL	EHSE	INFORMÁTICA	44	0	18	21	2	0	2	1	NOVICE	NOVICE	4	4	5		5	3		5		5
30	CONTROL	EHSE	INFORMÁTICA	46	0	23	5	2	1	3	3	EXPERIENCED	EXPERIENCED	4	4	4		4	4		4		4
31	EXPERIMENTAL	EHSE	CIENCIAS	42	0	7	20	2	1	1	1	NOVICE	NOVICE	4	4		4	4	5			5	5
32	EXPERIMENTAL	EHSE	CIENCIAS	44	1	22	10	2	1	1	2	NOVICE	NOVICE	3	4		4	4	4			4	4
33	CONTROL	EHSE	INFORMÁTICA	34	1	1	6	1	0	2	4	EXPERIENCED	NOVICE	3	3	4		4	4		4		4
34	EXPERIMENTAL	EHSE	CIENCIAS	23	0	0	0	1	1	2	5	EXPERIENCED	NOVICE	5	5		5	5	5			5	5
35	EXPERIMENTAL	EHSE	CIENCIAS DE LA SALUD	34	0	6	6	2	0	3	3	EXPERIENCED	EXPERIENCED	4	4		4	4	4			4	4
36	EXPERIMENTAL	EHSE	INFORMÁTICA	41	1	9	17	2	0	1	1	NOVICE	NOVICE	4	4		4	4	2			2	2
37	EXPERIMENTAL	EHSE	CIENCIAS	53	0	30	30	2	1	1	2	NOVICE	NOVICE	5	5		4	4	4			4	4
38	CONTROL	SSH	CIENCIAS SOCIALES Y JURÍDICAS	37	1	7	0	1	0	1	1	NOVICE	NOVICE	2	2	2		2	1		1		1
39	EXPERIMENTAL	SSH	CIENCIAS SOCIALES Y JURÍDICAS	25	1	0	1	1	0	1	2	NOVICE	NOVICE	5	4		4	4	4			4	4
40	EXPERIMENTAL	SSH	CIENCIAS SOCIALES Y JURÍDICAS	28	1	0	1	1	0	1	1	NOVICE	NOVICE	5	5		5	5	4			4	4
41	EXPERIMENTAL	SSH	CIENCIAS SOCIALES Y JURÍDICAS	28	1	0	0	2	0	1	1	NOVICE	NOVICE	4	3		4	4	2
42	EXPERIMENTAL	EHSE	CIENCIAS	28	0	0	2	1	1	3	3	EXPERIENCED	EXPERIENCED	4	4		3	3	5			4	4
43	CONTROL	SSH	CIENCIAS SOCIALES Y JURÍDICAS	25	1	0	0	1	0	3	3	EXPERIENCED	EXPERIENCED	4	4	4		4	4		4		4
44	EXPERIMENTAL	SSH	CIENCIAS SOCIALES Y JURÍDICAS	29	1	0	1	1	0	2	1	NOVICE	NOVICE	5	5		5	5	4			4	4
45	CONTROL	EHSE	CIENCIAS	36	0	8	12	2	0	1	5	EXPERIENCED	NOVICE	4	5	5		5	5		5		5

## Sheet: Survey Descriptive Statistics
GROUP		AGE		GENDER		TEACHING_EXPERIENCE		RESEARCHING_EXPERIENCE		ACADEMIC_LEVEL		PROGRAM_COURSE_ATTENDANCE		VISUAL_PROGRAMMING_EXPERIENCE		TEXTUAL_PROGRAMMING_EXPERIENCE		PERCEIVED_EASE_OF_VARIABLES_AND_LISTS		PERCEIVED_EASE_OF_CONDITIONALS		PERCEIVED_EASE_OF_LOOPS		PERCEIVED_EASE_OF_MAPREDUCE		REAL_USE_APP		REAL_USE_VARIABLES_AND_LISTS		REAL_USE_LOOPS
Mean	0.444444	Mean	40.9556	Mean	0.377778	Mean	13.2222	Mean	11.0222	Mean	1.6	Mean	0.377778	Mean	1.82222	Mean	2.15556	Mean	3.82222	Mean	3.8	Mean	3.72	Mean	3.88889	Mean	3.34091	Mean	3.56818	Mean	3.19231
Standard Error	0.0749111	Standard Error	1.59575	Standard Error	0.0730911	Standard Error	1.67901	Standard Error	1.54315	Standard Error	0.080403	Standard Error	0.0730911	Standard Error	0.156634	Standard Error	0.217784	Standard Error	0.153376	Standard Error	0.154397	Standard Error	0.234663	Standard Error	0.227071	Standard Error	0.183757	Standard Error	0.167047	Standard Error	0.282947
Median	0	Median	41	Median	0	Median	10	Median	9	Median	2	Median	0	Median	1	Median	1	Median	4	Median	4	Median	4	Median	4	Median	4	Median	4	Median	4
Mode	0	Mode	54	Mode	0	Mode	0	Mode	0	Mode	2	Mode	0	Mode	1	Mode	1	Mode	4	Mode	4	Mode	4	Mode	4	Mode	4	Mode	4	Mode	4
Standard Deviation	0.502519	Standard Deviation	10.7046	Standard Deviation	0.49031	Standard Deviation	11.2632	Standard Deviation	10.3517	Standard Deviation	0.53936	Standard Deviation	0.49031	Standard Deviation	1.05073	Standard Deviation	1.46094	Standard Deviation	1.02888	Standard Deviation	1.03573	Standard Deviation	1.17331	Standard Deviation	0.963382	Standard Deviation	1.2189	Standard Deviation	1.10806	Standard Deviation	1.44275
Sample Variance	0.252525	Sample Variance	114.589	Sample Variance	0.240404	Sample Variance	126.859	Sample Variance	107.159	Sample Variance	0.290909	Sample Variance	0.240404	Sample Variance	1.10404	Sample Variance	2.13434	Sample Variance	1.05859	Sample Variance	1.07273	Sample Variance	1.37667	Sample Variance	0.928105	Sample Variance	1.48573	Sample Variance	1.2278	Sample Variance	2.08154
Kurtosis	-2.0392	Kurtosis	-0.993881	Kurtosis	-1.81035	Kurtosis	-1.03105	Kurtosis	-0.708089	Kurtosis	-0.339753	Kurtosis	-1.81035	Kurtosis	0.529531	Kurtosis	-0.566681	Kurtosis	1.06934	Kurtosis	0.708063	Kurtosis	-0.32527	Kurtosis	-0.21094	Kurtosis	-0.770227	Kurtosis	0.20741	Kurtosis	-1.16558
Skewness	0.231392	Skewness	0.0396382	Skewness	0.521739	Skewness	0.413727	Skewness	0.741368	Skewness	-0.873128	Skewness	0.521739	Skewness	1.11045	Skewness	0.907741	Skewness	-1.06798	Skewness	-0.863133	Skewness	-0.748566	Skewness	-0.645101	Skewness	-0.458506	Skewness	-0.986059	Skewness	-0.536873
Range	1	Range	41	Range	1	Range	40	Range	34	Range	2	Range	1	Range	4	Range	4	Range	4	Range	4	Range	4	Range	3	Range	4	Range	4	Range	4
Minimum	0	Minimum	22	Minimum	0	Minimum	0	Minimum	0	Minimum	0	Minimum	0	Minimum	1	Minimum	1	Minimum	1	Minimum	1	Minimum	1	Minimum	2	Minimum	1	Minimum	1	Minimum	1
Maximum	1	Maximum	63	Maximum	1	Maximum	40	Maximum	34	Maximum	2	Maximum	1	Maximum	5	Maximum	5	Maximum	5	Maximum	5	Maximum	5	Maximum	5	Maximum	5	Maximum	5	Maximum	5
Sum	20	Sum	1843	Sum	17	Sum	595	Sum	496	Sum	72	Sum	17	Sum	82	Sum	97	Sum	172	Sum	171	Sum	93	Sum	70	Sum	147	Sum	157	Sum	83
Count	45	Count	45	Count	45	Count	45	Count	45	Count	45	Count	45	Count	45	Count	45	Count	45	Count	45	Count	25	Count	18	Count	44	Count	44	Count	26
Confidence Level(95.0%)	0.150973	Confidence Level(95.0%)	3.21602	Confidence Level(95.0%)	0.147305	Confidence Level(95.0%)	3.38383	Confidence Level(95.0%)	3.11001	Confidence Level(95.0%)	0.162042	Confidence Level(95.0%)	0.147305	Confidence Level(95.0%)	0.315675	Confidence Level(95.0%)	0.438915	Confidence Level(95.0%)	0.309109	Confidence Level(95.0%)	0.311166	Confidence Level(95.0%)	0.48432	Confidence Level(95.0%)	0.479079	Confidence Level(95.0%)	0.370581	Confidence Level(95.0%)	0.336882	Confidence Level(95.0%)	0.582741

## Sheet: Survey Data Correlation
	GROUP	AGE	GENDER	TEACHING_EXPERIENCE	RESEARCHING_EXPERIENCE	ACADEMIC_LEVEL	PROGRAM_COURSE_ATTENDANCE	VISUAL_PROGRAMMING_EXPERIENCE	TEXTUAL_PROGRAMMING_EXPERIENCE	PERCEIVED_EASE_OF_VARIABLES_AND_LISTS	PERCEIVED_EASE_OF_CONDITIONALS	PERCEIVED_EASE_OF_LOOPS	PERCEIVED_EASE_OF_MAPREDUCE	REAL_USE_APP	REAL_USE_VARIABLES_AND_LISTS	REAL_USE_LOOPS	REAL_USE_MAPREDUCE
GROUP	1
AGE	0.0122055	1
GENDER	-0.143486	-0.399434	1
TEACHING_EXPERIENCE	-0.154372	0.885855	-0.315975	1
RESEARCHING_EXPERIENCE	-0.0106798	0.785331	-0.32857	0.825476	1
ACADEMIC_LEVEL	6.28391e-17	0.551881	-0.27501	0.617295	0.591861	1
PROGRAM_COURSE_ATTENDANCE	0.225478	0.237101	-0.418067	0.186109	0.0654751	0.154693	1
VISUAL_PROGRAMMING_EXPERIENCE	-0.0191302	-0.0088009	-0.131364	-0.163662	-0.304695	-0.248638	0.353898	1
TEXTUAL_PROGRAMMING_EXPERIENCE	-0.127269	-0.243696	-0.147359	-0.25767	-0.327845	-0.149982	0.423747	0.62545	1
PERCEIVED_EASE_OF_VARIABLES_AND_LISTS	0.332122	-0.378362	0.091105	-0.373066	-0.33464	-0.0901007	0.00100115	0.285444	0.185136	1
PERCEIVED_EASE_OF_CONDITIONALS	0.305667	-0.275506	0.0179016	-0.290288	-0.264548	-0.105778	0.152164	0.363379	0.291388	0.882958	1
PERCEIVED_EASE_OF_LOOPS	#DIV/0!	-0.376822	0.00560763	-0.352118	-0.289009	-0.0492068	0.22938	0.462269	0.54281	0.741181	0.816238	1
PERCEIVED_EASE_OF_MAPREDUCE	#DIV/0!	-0.442778	0.338565	-0.38662	-0.484428	-0.106149	0	-0.0140845	0.148119	0.735805	0.892294	#DIV/0!	1
REAL_USE_APP	0.362608	-0.193562	-0.224493	-0.279618	-0.210382	-0.135982	0.491892	0.513215	0.653525	0.392239	0.507111	0.590418	0.143743	1
REAL_USE_VARIABLES_AND_LISTS	0.259891	-0.305034	-0.0706955	-0.355652	-0.343962	-0.107349	0.254865	0.417201	0.426433	0.514326	0.522685	0.57547	0.423844	0.783055	1
REAL_USE_LOOPS	0.114183	-0.0754434	-0.116405	-0.135836	-0.0559748	-0.0424472	0.380609	0.564589	0.555415	0.428449	0.620064	0.682626	#DIV/0!	0.781623	0.681723	1
REAL_USE_MAPREDUCE	#DIV/0!	-0.489031	0.069963	-0.405863	-0.489575	-0.170766	0.319336	0.11498	0.519932	0.434768	0.391273	#DIV/0!	0.602794	0.84124	0.707184	#DIV/0!	1

## Sheet: Survey Frecuency Data
ID	GROUP	AREA	GENDER	ACADEMIC_LEVEL	VISUAL_PROGRAMMING_EXPERIENCE	TEXTUAL_PROGRAMMING_EXPERIENCE	EXPERIENCED_WITH_TL	EXPERIENCED_WITH_VL	PERCEIVED_EASE_OF_DATA_PROCESSING	REAL_USE_APP
1	CONTROL	EHSE	0	2	2	3	EXPERIENCED	NOVICE	4	4
2	EXPERIMENTAL	EHSE	0	2	1	1	NOVICE	NOVICE	4	3
3	EXPERIMENTAL	SSH	0	2	3	3	EXPERIENCED	EXPERIENCED	5	4
4	CONTROL	EHSE	1	2	1	1	NOVICE	NOVICE	4	3
5	CONTROL	EHSE	1	2	4	5	EXPERIENCED	EXPERIENCED	4	4
6	CONTROL	EHSE	1	1	3	5	EXPERIENCED	EXPERIENCED	5	5
7	CONTROL	EHSE	0	1	1	1	NOVICE	NOVICE	2	1
8	EXPERIMENTAL	EHSE	0	2	2	3	EXPERIENCED	NOVICE	4	4
9	CONTROL	EHSE	1	2	1	1	NOVICE	NOVICE	3	2
10	CONTROL	SSH	0	2	1	3	EXPERIENCED	NOVICE	3	4
11	CONTROL	EHSE	0	1	5	5	EXPERIENCED	EXPERIENCED	5	5
12	CONTROL	EHSE	0	2	1	3	EXPERIENCED	NOVICE	5	2
13	CONTROL	EHSE	0	2	2	1	NOVICE	NOVICE	2	3
14	CONTROL	SSH	1	1	1	1	NOVICE	NOVICE	4	3
15	CONTROL	SSH	1	2	3	1	NOVICE	EXPERIENCED	5	2
16	EXPERIMENTAL	EHSE	0	2	2	1	NOVICE	NOVICE	5	4
17	CONTROL	EHSE	0	2	3	5	EXPERIENCED	EXPERIENCED	5	4
18	CONTROL	SSH	1	1	1	1	NOVICE	NOVICE	4	1
19	EXPERIMENTAL	EHSE	0	2	1	1	NOVICE	NOVICE	2	3
20	CONTROL	EHSE	0	2	1	1	NOVICE	NOVICE	3	2
21	EXPERIMENTAL	EHSE	0	1	2	2	NOVICE	NOVICE	4	4
22	EXPERIMENTAL	EHSE	0	2	1	1	NOVICE	NOVICE	2	4
23	CONTROL	EHSE	0	2	1	1	NOVICE	NOVICE	4	3
24	EXPERIMENTAL	EHSE	0	1	3	1	NOVICE	EXPERIENCED	3	3
25	CONTROL	SSH	0	1	1	1	NOVICE	NOVICE	4	2
26	EXPERIMENTAL	EHSE	0	1	4	4	EXPERIENCED	EXPERIENCED	3	5
27	CONTROL	SSH	0	2	1	1	NOVICE	NOVICE	1	1
28	CONTROL	SSH	1	2	1	1	NOVICE	NOVICE	2	2
29	CONTROL	EHSE	0	2	2	1	NOVICE	NOVICE	5	3
30	CONTROL	EHSE	0	2	3	3	EXPERIENCED	EXPERIENCED	4	4
31	EXPERIMENTAL	EHSE	0	2	1	1	NOVICE	NOVICE	4	5
32	EXPERIMENTAL	EHSE	1	2	1	2	NOVICE	NOVICE	4	4
33	CONTROL	EHSE	1	1	2	4	EXPERIENCED	NOVICE	4	4
34	EXPERIMENTAL	EHSE	0	1	2	5	EXPERIENCED	NOVICE	5	5
35	EXPERIMENTAL	EHSE	0	2	3	3	EXPERIENCED	EXPERIENCED	4	4
36	EXPERIMENTAL	EHSE	1	2	1	1	NOVICE	NOVICE	4	2
37	EXPERIMENTAL	EHSE	0	2	1	2	NOVICE	NOVICE	4	4
38	CONTROL	SSH	1	1	1	1	NOVICE	NOVICE	2	1
39	EXPERIMENTAL	SSH	1	1	1	2	NOVICE	NOVICE	4	4
40	EXPERIMENTAL	SSH	1	1	1	1	NOVICE	NOVICE	5	4
41	EXPERIMENTAL	SSH	1	2	1	1	NOVICE	NOVICE	4	2
42	EXPERIMENTAL	EHSE	0	1	3	3	EXPERIENCED	EXPERIENCED	3	5
43	CONTROL	SSH	1	1	3	3	EXPERIENCED	EXPERIENCED	4	4
44	EXPERIMENTAL	SSH	1	1	2	1	NOVICE	NOVICE	5	4
45	CONTROL	EHSE	0	2	1	5	EXPERIENCED	NOVICE	5	5
GENDER	LOOPS - Perceived ease of use (real)								STREAM - Perceived ease of use (real)								LOOPS - Ease of development (real)								STREAM - Ease of development (real)
	PERCEIVED_EASE_OF_DATA_PROCESSING	1	2	3	4	5	Total		PERCEIVED_EASE_OF_DATA_PROCESSING	1	2	3	4	5	Total		REAL_USE_APP	1	2	3	4	5	Total		REAL_USE_APP	1	2	3	4	5	Total
	Man	1	2	2	4	5	14		Man	0	2	3	6	3	14		Man	2	3	3	0	2	10		Man	0	0	3	7	4	14
	Woman	0	2	1	6	2	11		Woman	0	0	0	4	2	6		Woman	2	3	2	3	1	11		Woman	0	2	0	4	0	6
	Total	1	4	3	10	7	25		Total	0	2	3	10	5	20		Total	4	6	5	3	3	21		Total	0	2	3	11	4	20
	LOOPS - Perceived ease of use (expected)								STREAM - Perceived ease of use (expected)								LOOPS - Ease of development (expected)								STREAM - Ease of development (expected)
	PERCEIVED_EASE_OF_DATA_PROCESSING	1	2	3	4	5	Total		PERCEIVED_EASE_OF_DATA_PROCESSING	1	2	3	4	5	Total		REAL_USE_APP	1	2	3	4	5	Total		REAL_USE_APP	1	2	3	4	5	Total
	Man	0.56	2.24	1.68	5.6	3.92	14		Man	0	1.4	2.1	7	3.5	14		Man	1.90476	2.85714	2.38095	1.42857	1.42857	10		Man	0	1.4	2.1	7.7	2.8	14
	Woman	0.44	1.76	1.32	4.4	3.08	11		Woman	0	0.6	0.9	3	1.5	6		Woman	2.09524	3.14286	2.61905	1.57143	1.57143	11		Woman	0	0.6	0.9	3.3	1.2	6
	Total	1	4	3	10	7	25		Total	0	2	3	10	5	20		Total	4	6	5	3	3	21		Total	0	2	3	11	4	20
	CHI-SQUARED								CHI-SQUARED								CHI-SQUARED								CHI-SQUARED
	0.609583								0.414179								0.478847								0.0485844
Knowledge area	LOOPS - Perceived ease of use (real)								STREAM - Perceived ease of use (real)								LOOPS - Ease of development (real)								STREAM - Ease of development (real)
	PERCEIVED_EASE_OF_DATA_PROCESSING	1	2	3	4	5	Total		PERCEIVED_EASE_OF_DATA_PROCESSING	1	2	3	4	5	Total		REAL_USE_APP	1	2	3	4	5	Total		REAL_USE_APP	1	2	3	4	5	Total
	EHSE	0	2	2	6	6	16		EHSE	0	2	3	8	2	15		EHSE	1	3	4	5	3	16		EHSE	0	1	3	7	4	15
	SSH	1	2	1	4	1	9		SSH	0	0	0	2	3	5		SSH	3	3	1	2	0	9		SSH	0	1	0	4	0	5
	Total	1	4	3	10	7	25		Total	0	2	3	10	5	20		Total	4	6	5	7	3	25		Total	0	2	3	11	4	20
	LOOPS - Perceived ease of use (expected)								STREAM - Perceived ease of use (expected)								LOOPS - Ease of development (expected)								STREAM - Ease of development (expected)
	PERCEIVED_EASE_OF_DATA_PROCESSING	1	2	3	4	5	Total		PERCEIVED_EASE_OF_DATA_PROCESSING	1	2	3	4	5	Total		REAL_USE_APP	1	2	3	4	5	Total		REAL_USE_APP	1	2	3	4	5	Total
	EHSE	0.64	2.56	1.92	6.4	4.48	16		EHSE	0	1.5	2.25	7.5	3.75	15		EHSE	2.56	3.84	3.2	4.48	1.92	16		EHSE	0	1.5	2.25	8.25	3	15
	SSH	0.36	1.44	1.08	3.6	2.52	9		SSH	0	0.5	0.75	2.5	1.25	5		SSH	1.44	2.16	1.8	2.52	1.08	9		SSH	0	0.5	0.75	2.75	1	5
	Total	1	4	3	10	7	25		Total	0	2	3	10	5	20		Total	4	6	5	7	3	25		Total	0	2	3	11	4	20
	CHI-SQUARED								CHI-SQUARED								CHI-SQUARED								CHI-SQUARED
	0.458492								0.16698								0.234354								0.288859
Experience with visual programming languages	LOOPS - Perceived ease of use (real)								STREAM - Perceived ease of use (real)								LOOPS - Ease of development (real)								STREAM - Ease of development (real)
	PERCEIVED_EASE_OF_DATA_PROCESSING	1	2	3	4	5	Total		PERCEIVED_EASE_OF_DATA_PROCESSING	1	2	3	4	5	Total		REAL_USE_APP	1	2	3	4	5	Total		REAL_USE_APP	1	2	3	4	5	Total
	Novice	1	4	3	7	3	18		Novice	0	2	0	9	4	15		Novice	4	5	5	3	1	18		Novice	0	2	2	9	2	15
	Experienced	0	0	0	3	4	7		Experienced	0	0	3	1	1	5		Experienced	0	1	0	4	2	7		Experienced	0	0	1	2	2	5
	Total	1	4	3	10	7	25		Total	0	2	3	10	5	20		Total	4	6	5	7	3	25		Total	0	2	3	11	4	20
	LOOPS - Perceived ease of use (expected)								STREAM - Perceived ease of use (expected)								LOOPS - Ease of development (expected)								STREAM - Ease of development (expected)
	PERCEIVED_EASE_OF_DATA_PROCESSING	1	2	3	4	5	Total		PERCEIVED_EASE_OF_DATA_PROCESSING	1	2	3	4	5	Total		REAL_USE_APP	1	2	3	4	5	Total		REAL_USE_APP	1	2	3	4	5	Total
	Non-experienced	0.72	2.88	2.16	7.2	5.04	18		Non-experienced	0	1.5	2.25	7.5	3.75	15		Non-experienced	2.88	4.32	3.6	5.04	2.16	18		Non-experienced	0	1.5	2.25	8.25	2.8	15
	Experienced	0.28	1.12	0.84	2.8	1.96	7		Experienced	0	0.5	0.75	2.5	1.25	5		Experienced	1.12	1.68	1.4	1.96	0.84	7		Experienced	0	0.5	0.75	2.75	1	5
	Total	1	4	3	10	7	25		Total	0	2	3	10	5	20		Total	4	6	5	7	3	25		Total	0	2	3	11	4	20
	CHI-SQUARED								CHI-SQUARED								CHI-SQUARED								CHI-SQUARED
	0.193258								0.0120919								0.0597119								0.516541
Experience with textual programming languages	LOOPS - Perceived ease of use (real)								STREAM - Perceived ease of use (real)								LOOPS - Ease of development (real)								STREAM - Ease of development (real)
	PERCEIVED_EASE_OF_DATA_PROCESSING	1	2	3	4	5	Total		PERCEIVED_EASE_OF_DATA_PROCESSING	1	2	3	4	5	Total		REAL_USE_APP	1	2	3	4	5	Total		REAL_USE_APP	1	2	3	4	5	Total
	Novice	1	4	2	5	2	14		Novice	0	2	1	8	3	14		Novice	4	5	5	0	0	14		Novice	0	2	3	8	1	14
	Experienced	0	0	1	5	5	11		Experienced	0	0	2	2	2	6		Experienced	0	1	0	7	3	11		Experienced	0	0	0	3	3	6
	Total	1	4	3	10	7	25		Total	0	2	3	10	5	20		Total	4	6	5	7	3	25		Total	0	2	3	11	4	20
	LOOPS - Perceived ease of use (expected)								STREAM - Perceived ease of use (expected)								LOOPS - Ease of development (expected)								STREAM - Ease of development (expected)
	PERCEIVED_EASE_OF_DATA_PROCESSING	1	2	3	4	5	Total		PERCEIVED_EASE_OF_DATA_PROCESSING	1	2	3	4	5	Total		REAL_USE_APP	1	2	3	4	5	Total		REAL_USE_APP	1	2	3	4	5	Total
	Non-experienced	0.56	2.24	1.68	5.6	3.92	14		Non-experienced	0	1.4	2.1	7	3.5	14		Non-experienced	2.24	3.36	2.8	3.92	1.68	14		Non-experienced	0	1.4	2.1	7.7	2.8	14
	Experienced	0.44	1.76	1.32	4.4	3.08	11		Experienced	0	0.6	0.9	3	1.5	6		Experienced	1.76	2.64	2.2	3.08	1.32	11		Experienced	0	0.6	0.9	3.3	1.2	6
	Total	1	4	3	10	7	25		Total	0	2	3	10	5	20		Total	4	6	5	7	3	25		Total	0	2	3	11	4	20
	CHI-SQUARED								CHI-SQUARED								CHI-SQUARED								CHI-SQUARED
	0.174458								0.321793								0.000238743								0.10973
Academic degree	LOOPS - Perceived ease of use (real)								STREAM - Perceived ease of use (real)								LOOPS - Ease of development (real)								STREAM - Ease of development (real)
	PERCEIVED_EASE_OF_DATA_PROCESSING	1	2	3	4	5	Total		PERCEIVED_EASE_OF_DATA_PROCESSING	1	2	3	4	5	Total		REAL_USE_APP	1	2	3	4	5	Total		REAL_USE_APP	1	2	3	4	5	Total
	Non-doctorate	0	2	0	5	2	9		Non-doctorate	0	0	3	2	3	8		Non-doctorate	3	1	1	2	2	9		Non-doctorate	0	0	1	4	3	8
	Doctorate	1	2	3	5	5	16		Doctorate	0	2	0	8	2	12		Doctorate	1	5	4	5	1	16		Doctorate	0	2	2	7	1	12
	Total	1	4	3	10	7	25		Total	0	2	3	10	5	20		Total	4	6	5	7	3	25		Total	0	2	3	11	4	20
	LOOPS - Perceived ease of use (expected)								STREAM - Perceived ease of use (expected)								LOOPS - Ease of development (expected)								STREAM - Ease of development (expected)
	PERCEIVED_EASE_OF_DATA_PROCESSING	1	2	3	4	5	Total		PERCEIVED_EASE_OF_DATA_PROCESSING	1	2	3	4	5	Total		REAL_USE_APP	1	2	3	4	5	Total		REAL_USE_APP	1	2	3	4	5	Total
	Non-doctorate	0.36	1.44	1.08	3.6	2.52	9		Non-doctorate	0	0.8	1.2	4	2	8		Non-doctorate	1.44	2.16	1.8	2.52	1.08	9		Non-doctorate	0	0.8	1.2	4.4	1.6	8
	Doctorate	0.64	2.56	1.92	6.4	4.48	16		Doctorate	0	1.2	1.8	6	3	12		Doctorate	2.56	3.84	3.2	4.48	1.92	16		Doctorate	0	1.2	1.8	6.6	2.4	12
	Total	1	4	3	10	7	25		Total	0	2	3	10	5	20		Total	4	6	5	7	3	25		Total	0	2	3	11	4	20
	CHI-SQUARED								CHI-SQUARED								CHI-SQUARED								CHI-SQUARED
	0.461554								0.0396024								0.234354								0.32191
Global	Perceived ease of use (real)																Ease of development (real)
	PERCEIVED_EASE_OF_DATA_PROCESSING	1	2	3	4	5	Total										REAL_USE_APP	1	2	3	4	5	Total
	Loops	1	4	3	10	7	25										Loops	4	6	5	7	3	25
	MapReduce	0	2	3	10	5	20										MapReduce	0	2	3	11	4	20
	Total	1	6	6	20	12	45										Total	4	8	8	18	7	45
	Perceived ease of use (expected)																Ease of development (expected)
	PERCEIVED_EASE_OF_DATA_PROCESSING	1	2	3	4	5	Total										REAL_USE_APP	1	2	3	4	5	Total
	Loops	0.555556	3.33333	3.33333	11.1111	6.66667	25										Loops	2.22222	4.44444	4.44444	10	3.88889	25
	MapReduce	0.444444	2.66667	2.66667	8.88889	5.33333	20										MapReduce	1.77778	3.55556	3.55556	8	3.11111	20
	Total	1	6	6	20	12	45										Total	4	8	8	18	7	45
	CHI-SQUARED																CHI-SQUARED
	0.833263																0.132576

## Sheet: Survey Frecuency Data (cont.)
ID	GROUP	AREA	GENDER	ACADEMIC_LEVEL	VISUAL_PROGRAMMING_EXPERIENCE	TEXTUAL_PROGRAMMING_EXPERIENCE	EXPERIENCED_WITH_TL	EXPERIENCED_WITH_VL	PERCEIVED_EASE_OF_DATA_PROCESSING	REAL_USE_APP
1	CONTROL	EHSE	0	2	2	3	EXPERIENCED	NOVICE	4	4
2	EXPERIMENTAL	EHSE	0	2	1	1	NOVICE	NOVICE	4	3
3	EXPERIMENTAL	SSH	0	2	3	3	EXPERIENCED	EXPERIENCED	5	4
4	CONTROL	EHSE	1	2	1	1	NOVICE	NOVICE	4	3
5	CONTROL	EHSE	1	2	4	5	EXPERIENCED	EXPERIENCED	4	4
6	CONTROL	EHSE	1	1	3	5	EXPERIENCED	EXPERIENCED	5	5
7	CONTROL	EHSE	0	1	1	1	NOVICE	NOVICE	2	1
8	EXPERIMENTAL	EHSE	0	2	2	3	EXPERIENCED	NOVICE	4	4
9	CONTROL	EHSE	1	2	1	1	NOVICE	NOVICE	3	2
10	CONTROL	SSH	0	2	1	3	EXPERIENCED	NOVICE	3	4
11	CONTROL	EHSE	0	1	5	5	EXPERIENCED	EXPERIENCED	5	5
12	CONTROL	EHSE	0	2	1	3	EXPERIENCED	NOVICE	5	2
13	CONTROL	EHSE	0	2	2	1	NOVICE	NOVICE	2	3
14	CONTROL	SSH	1	1	1	1	NOVICE	NOVICE	4	3
15	CONTROL	SSH	1	2	3	1	NOVICE	EXPERIENCED	5	2
16	EXPERIMENTAL	EHSE	0	2	2	1	NOVICE	NOVICE	5	4
17	CONTROL	EHSE	0	2	3	5	EXPERIENCED	EXPERIENCED	5	4
18	CONTROL	SSH	1	1	1	1	NOVICE	NOVICE	4	1
19	EXPERIMENTAL	EHSE	0	2	1	1	NOVICE	NOVICE	2	3
20	CONTROL	EHSE	0	2	1	1	NOVICE	NOVICE	3	2
21	EXPERIMENTAL	EHSE	0	1	2	2	NOVICE	NOVICE	4	4
22	EXPERIMENTAL	EHSE	0	2	1	1	NOVICE	NOVICE	2	4
23	CONTROL	EHSE	0	2	1	1	NOVICE	NOVICE	4	3
24	EXPERIMENTAL	EHSE	0	1	3	1	NOVICE	EXPERIENCED	3	3
25	CONTROL	SSH	0	1	1	1	NOVICE	NOVICE	4	2
26	EXPERIMENTAL	EHSE	0	1	4	4	EXPERIENCED	EXPERIENCED	3	5
27	CONTROL	SSH	0	2	1	1	NOVICE	NOVICE	1	1
28	CONTROL	SSH	1	2	1	1	NOVICE	NOVICE	2	2
29	CONTROL	EHSE	0	2	2	1	NOVICE	NOVICE	5	3
30	CONTROL	EHSE	0	2	3	3	EXPERIENCED	EXPERIENCED	4	4
31	EXPERIMENTAL	EHSE	0	2	1	1	NOVICE	NOVICE	4	5
32	EXPERIMENTAL	EHSE	1	2	1	2	NOVICE	NOVICE	4	4
33	CONTROL	EHSE	1	1	2	4	EXPERIENCED	NOVICE	4	4
34	EXPERIMENTAL	EHSE	0	1	2	5	EXPERIENCED	NOVICE	5	5
35	EXPERIMENTAL	EHSE	0	2	3	3	EXPERIENCED	EXPERIENCED	4	4
36	EXPERIMENTAL	EHSE	1	2	1	1	NOVICE	NOVICE	4	2
37	EXPERIMENTAL	EHSE	0	2	1	2	NOVICE	NOVICE	4	4
38	CONTROL	SSH	1	1	1	1	NOVICE	NOVICE	2	1
39	EXPERIMENTAL	SSH	1	1	1	2	NOVICE	NOVICE	4	4
40	EXPERIMENTAL	SSH	1	1	1	1	NOVICE	NOVICE	5	4
41	EXPERIMENTAL	SSH	1	2	1	1	NOVICE	NOVICE	4	2
42	EXPERIMENTAL	EHSE	0	1	3	3	EXPERIENCED	EXPERIENCED	3	5
43	CONTROL	SSH	1	1	3	3	EXPERIENCED	EXPERIENCED	4	4
44	EXPERIMENTAL	SSH	1	1	2	1	NOVICE	NOVICE	5	4
45	CONTROL	EHSE	0	2	1	5	EXPERIENCED	NOVICE	5	5
GENDER	MAN - Perceived ease of use (real)								WOMAN - Perceived ease of use (real)								MAN - Ease of development (real)								WOMAN - Ease of development (real)
	PERCEIVED_EASE_OF_DATA_PROCESSING	1	2	3	4	5	Total		PERCEIVED_EASE_OF_DATA_PROCESSING	1	2	3	4	5	Total		REAL_USE_APP	1	2	3	4	5	Total		REAL_USE_APP	1	2	3	4	5	Total
	Loops	1	2	2	4	5	14		Loops	0	2	1	6	2	11		Loops	2	3	3	4	2	14		Loops	2	3	2	3	1	11
	Streams	0	2	3	6	3	14		Streams	0	0	0	4	2	6		Streams	0	0	3	7	4	14		Streams	0	2	0	4	0	6
	Total	1	4	5	10	8	28		Total	0	2	1	10	4	17		Total	2	3	6	11	6	28		Total	2	5	2	7	1	17
	MAN - Perceived ease of use (expected)								WOMAN - Perceived ease of use (expected)								MAN - Ease of development (expected)								WOMAN - Ease of development (expected)
	PERCEIVED_EASE_OF_DATA_PROCESSING	1	2	3	4	5	Total		PERCEIVED_EASE_OF_DATA_PROCESSING	1	2	3	4	5	Total		REAL_USE_APP	1	2	3	4	5	Total		REAL_USE_APP	1	2	3	4	5	Total
	Loops	0.5	2	2.5	5	4	14		Loops	0	1.29412	0.647059	6.47059	2.58824	11		Loops	1	1.5	3	5.5	3	14		Loops	1.29412	3.23529	1.29412	4.52941	0.647059	11
	Streams	0.5	2	2.5	5	4	14		Streams	0	0.705882	0.352941	3.52941	1.41176	6		Streams	1	1.5	3	5.5	3	14		Streams	0.705882	1.76471	0.705882	2.47059	0.352941	6
	Total	1	4	5	10	8	28		Total	0	2	1	10	4	17		Total	2	3	6	11	6	28		Total	2	5	2	7	1	17
	CHI-SQUARED								CHI-SQUARED								CHI-SQUARED								CHI-SQUARED
	0.717372								0.549464								0.165748								0.374631
Knowledge area	EHSE - Perceived ease of use (real)								SSH - Perceived ease of use (real)								EHSE - Ease of development (real)								SSH - Ease of development (real)
	PERCEIVED_EASE_OF_DATA_PROCESSING	1	2	3	4	5	Total		PERCEIVED_EASE_OF_DATA_PROCESSING	1	2	3	4	5	Total		REAL_USE_APP	1	2	3	4	5	Total		REAL_USE_APP	1	2	3	4	5	Total
	Loops	0	2	2	6	6	16		Loops	1	2	1	4	1	9		Loops	1	3	4	5	3	16		Loops	3	3	1	2	0	9
	Streams	0	2	3	8	2	15		Streams	0	0	0	2	3	5		Streams	0	1	3	7	4	15		Streams	0	1	0	4	0	5
	Total	0	4	5	14	8	31		Total	1	2	1	6	4	14		Total	1	4	7	12	7	31		Total	3	4	1	6	0	14
	EHSE - Perceived ease of use (expected)								SSH - Perceived ease of use (expected)								EHSE - Ease of development (expected)								SSH - Ease of development (expected)
	PERCEIVED_EASE_OF_DATA_PROCESSING	1	2	3	4	5	Total		PERCEIVED_EASE_OF_DATA_PROCESSING	1	2	3	4	5	Total		REAL_USE_APP	1	2	3	4	5	Total		REAL_USE_APP	1	2	3	4	5	Total
	Loops	0	2.06452	2.58065	7.22581	4.12903	16		Loops	0.642857	1.28571	0.642857	3.85714	2.57143	9		Loops	0.516129	2.06452	3.6129	6.19355	3.6129	16		Loops	1.92857	2.57143	0.642857	3.85714	0	9
	Streams	0	1.93548	2.41935	6.77419	3.87097	15		Streams	0.357143	0.714286	0.357143	2.14286	1.42857	5		Streams	0.483871	1.93548	3.3871	5.80645	3.3871	15		Streams	1.07143	1.42857	0.357143	2.14286	0	5
	Total	0	4	5	14	8	31		Total	1	2	1	6	4	14		Total	1	4	7	12	7	31		Total	3	4	1	6	0	14
	CHI-SQUARED								CHI-SQUARED								CHI-SQUARED								CHI-SQUARED
	0.483293								0.294983								0.628687								0.177302
Experience with visual programming languages	NOVICE - Perceived ease of use (real)								EXPERIENCED - Perceived ease of use (real)								NOVICE - Ease of development (real)								EXPERIENCED - Ease of development (real)
	PERCEIVED_EASE_OF_DATA_PROCESSING	1	2	3	4	5	Total		PERCEIVED_EASE_OF_DATA_PROCESSING	1	2	3	4	5	Total		REAL_USE_APP	1	2	3	4	5	Total		REAL_USE_APP	1	2	3	4	5	Total
	Loops	1	4	3	7	3	18		Loops	0	0	0	3	4	7		Loops	4	5	5	3	1	18		Loops	0	1	0	4	2	7
	Streams	0	2	0	9	4	15		Streams	0	0	3	1	1	5		Streams	0	2	2	9	2	15		Streams	0	0	1	2	2	5
	Total	1	6	3	16	7	33		Total	0	0	3	4	5	12		Total	4	7	7	12	3	33		Total	0	1	1	6	4	12
	NOVICE - Perceived ease of use (expected)								EXPERIENCED - Perceived ease of use (expected)								NOVICE - Ease of development (expected)								EXPERIENCED - Ease of development (expected)
	PERCEIVED_EASE_OF_DATA_PROCESSING	1	2	3	4	5	Total		PERCEIVED_EASE_OF_DATA_PROCESSING	1	2	3	4	5	Total		REAL_USE_APP	1	2	3	4	5	Total		REAL_USE_APP	1	2	3	4	5	Total
	Loops	0.545455	3.27273	1.63636	8.72727	3.81818	18		Loops	0	0	1.23529	1.64706	2.05882	7		Loops	2.18182	3.81818	3.81818	6.54545	1.63636	18		Loops	0	0.583333	0.583333	3.5	2.58824	7
	Streams	0.454545	2.72727	1.36364	7.27273	3.18182	15		Streams	0	0	1.25	1.66667	2.08333	5		Streams	1.81818	3.18182	3.18182	5.45455	1.36364	15		Streams	0	0.416667	0.416667	2.5	1.66667	5
	Total	1	6	3	16	7	33		Total	0	0	3	4	5	12		Total	4	7	7	12	3	33		Total	0	1	1	6	4	12
	CHI-SQUARED								CHI-SQUARED								CHI-SQUARED								CHI-SQUARED
	0.305547								0.0240302								0.045563								0.477814
Experience with textual programming languages	NOVICE - Perceived ease of use (real)								EXPERIENCED - Perceived ease of use (real)								NOVICE - Ease of development (real)								EXPERIENCED - Ease of development (real)
	PERCEIVED_EASE_OF_DATA_PROCESSING	1	2	3	4	5	Total		PERCEIVED_EASE_OF_DATA_PROCESSING	1	2	3	4	5	Total		REAL_USE_APP	1	2	3	4	5	Total		REAL_USE_APP	1	2	3	4	5	Total		Reducción de tabla quitando columnas 1 y 3
	Loops	1	4	2	5	2	14		Loops	0	0	1	5	5	11		Loops	4	5	5	0	0	14		Loops	0	1	0	7	3	11		1	7	3
	Streams	0	2	1	8	3	14		Streams	0	0	2	2	2	6		Streams	0	2	3	8	1	14		Streams	0	0	0	3	3	6		0	3	3
	Total	1	6	3	13	5	28		Total	0	0	3	7	7	17		Total	4	7	8	8	1	28		Total	0	1	0	10	6	17
	NOVICE - Perceived ease of use (expected)								EXPERIENCED - Perceived ease of use (expected)								NOVICE - Ease of development (expected)								EXPERIENCED - Ease of development (expected)
	PERCEIVED_EASE_OF_DATA_PROCESSING	1	2	3	4	5	Total		PERCEIVED_EASE_OF_DATA_PROCESSING	1	2	3	4	5	Total		REAL_USE_APP	1	2	3	4	5	Total		REAL_USE_APP	1	2	3	4	5	Total
	Loops	0.5	3	1.5	6.5	2.5	14		Loops	0	0	1.94118	4.52941	4.52941	11		Loops	2	3.5	4	4	0.5	14		Loops	0	0.647059	0	6.47059	3.88235	11		0.647059	6.47059	3.88235
	Streams	0.5	3	1.5	6.5	2.5	14		Streams	0	0	1.05882	2.47059	2.47059	6		Streams	2	3.5	4	4	0.5	14		Streams	0	0.352941	0	3.52941	2.11765	6		0.352941	3.52941	2.11765
	Total	1	6	3	13	5	28		Total	0	0	3	7	7	17		Total	4	7	8	8	1	28		Total	0	1	0	10	6	17
	CHI-SQUARED								CHI-SQUARED								CHI-SQUARED								CHI-SQUARED
	0.576006								0.456123								0.00516693								0.538923
Academic degree	NON_DOCTORATE - Perceived ease of use (real)								DOCTORATE - Perceived ease of use (real)								NON_DOCTORATE - Ease of development (real)								DOCTORATE - Ease of development (real)
	PERCEIVED_EASE_OF_DATA_PROCESSING	1	2	3	4	5	Total		PERCEIVED_EASE_OF_DATA_PROCESSING	1	2	3	4	5	Total		REAL_USE_APP	1	2	3	4	5	Total		REAL_USE_APP	1	2	3	4	5	Total
	Loops	0	2	0	5	2	9		Loops	1	2	3	5	5	16		Loops	3	1	1	2	2	9		Loops	1	5	4	5	1	16
	Streams	0	0	3	2	3	8		Streams	0	2	0	8	2	12		Streams	0	0	1	4	3	8		Streams	0	2	2	7	1	12
	Total	0	2	3	7	5	17		Total	1	4	3	13	7	28		Total	3	1	2	6	5	17		Total	1	7	6	12	2	28
	NON_DOCTORATE - Perceived ease of use (expected)								DOCTORATE - Perceived ease of use (expected)								NON_DOCTORATE - Ease of development (expected)								DOCTORATE - Ease of development (expected)
	PERCEIVED_EASE_OF_DATA_PROCESSING	1	2	3	4	5	Total		PERCEIVED_EASE_OF_DATA_PROCESSING	1	2	3	4	5	Total		REAL_USE_APP	1	2	3	4	5	Total		REAL_USE_APP	1	2	3	4	5	Total
	Loops	0	1.05882	1.58824	3.70588	2.64706	9		Loops	0.571429	2.28571	1.71429	7.42857	4	16		Loops	1.58824	0.529412	1.05882	3.17647	2.64706	9		Loops	0.571429	4	3.42857	6.85714	1.14286	16
	Streams	0	0.941176	1.41176	3.29412	2.35294	8		Streams	0.428571	1.71429	1.28571	5.57143	3	12		Streams	1.41176	0.470588	0.941176	2.82353	2.35294	8		Streams	0.428571	3	2.57143	5.14286	0.857143	12
	Total	0	2	3	7	5	17		Total	1	4	3	13	7	28		Total	3	1	2	6	5	17		Total	1	7	6	12	2	28
	CHI-SQUARED								CHI-SQUARED								CHI-SQUARED								CHI-SQUARED
	0.0916873								0.238044								0.305779								0.596878
Global	Perceived ease of use (real)																Ease of development (real)
	PERCEIVED_EASE_OF_DATA_PROCESSING	1	2	3	4	5	Total										REAL_USE_APP	1	2	3	4	5	Total
	Loops	1	4	3	10	7	25										Loops	4	6	5	7	3	25
	MapReduce	0	2	3	10	5	20										MapReduce	0	2	3	11	4	20
	Total	1	6	6	20	12	45										Total	4	8	8	18	7	45
	Perceived ease of use (expected)																Ease of development (expected)
	PERCEIVED_EASE_OF_DATA_PROCESSING	1	2	3	4	5	Total										REAL_USE_APP	1	2	3	4	5	Total
	Loops	0.555556	3.33333	3.33333	11.1111	6.66667	25										Loops	2.22222	4.44444	4.44444	10	3.88889	25
	MapReduce	0.444444	2.66667	2.66667	8.88889	5.33333	20										MapReduce	1.77778	3.55556	3.55556	8	3.11111	20
	Total	1	6	6	20	12	45										Total	4	8	8	18	7	45
	CHI-SQUARED																CHI-SQUARED
	0.833263																0.132576

## Sheet: Survey Pivot Tables
Comparing Loop blocks vs MapReduce blocks according knowledge gender
Gender	Average of PERCEIVED_EASE_OF_DATA_PROCESSING	Average of REAL_USE_DATA_PROCESSING	Average of REAL_USE_APP	Participants
Man	3.71429	3.39286	3.57143	28
Woman	3.94118	3.1875	3	17
Grand Total	3.8	3.31818	3.35556	45
Comparing Loop blocks vs MapReduce blocks according previous experience with textual languages
Group &expertise with TL	Average of PERCEIVED_EASE_OF_DATA_PROCESSING	Average of REAL_USE_DATA_PROCESSING	Average of REAL_USE_APP	Participants
EXPERIENCED	4.23529	4	4.23529	17
NOVICE	3.53571	2.88889	2.82143	28
Grand Total	3.8	3.31818	3.35556	45
Comparing Loop blocks vs MapReduce blocks according previous experience with visual languages
Group &expertise with TL	Average of PERCEIVED_EASE_OF_DATA_PROCESSING	Average of REAL_USE_DATA_PROCESSING	Average of REAL_USE_APP	Participants
EXPERIENCED	4.16667	3.91667	4.08333	12
NOVICE	3.66667	3.09375	3.09091	33
Grand Total	3.8	3.31818	3.35556	45
Comparing Loop blocks vs MapReduce blocks according academic level
Group &expertise with TL	Average of PERCEIVED_EASE_OF_DATA_PROCESSING	Average of REAL_USE_DATA_PROCESSING	Average of REAL_USE_APP	Participants
1	3.88235	3.41176	3.52941	17
2	3.75	3.25926	3.25	28
Grand Total	3.8	3.31818	3.35556	45
Comparing Loop blocks vs MapReduce blocks according knowledge area
Area&field	Average of PERCEIVED_EASE_OF_LOOPS	Average of PERCEIVED_EASE_OF_MAPREDUCE	Average of REAL_USE_LOOPS	Average of REAL_USE_MAPREDUCE	Average of REAL_USE_APP	Participants
EHSE	4	3.66667	3.5	3.4	3.64516	31
SSH	3.22222	4.6	2.55556	4	2.71429	14
Grand Total	3.72	3.9	3.16	3.52632	3.35556	45
Participants by field
Area&field	Participants	Percentage of Participants
ARTE y HUMANIDADES	1	0.0222222
CIENCIAS	12	0.266667
CIENCIAS DE LA SALUD	8	0.177778
CIENCIAS SOCIALES Y JURÍDICAS	13	0.288889
INFORMÁTICA	9	0.2
INGENIERÍA y ARQUITECTURA	2	0.0444444
Grand Total	45	1
Participants by academic degree
Academic degree	Percentage of Participants
1	0.377778
2	0.622222
Grand Total	1
Comparing Loop blocks vs MapReduce
Group &expertise with TL	Average of PERCEIVED_EASE_OF_DATA_PROCESSING	Average of REAL_USE_DATA_PROCESSING	Average of REAL_USE_APP	Participants
CONTROL	3.72	3.16	2.96	25
EXPERIMENTAL	3.9	3.52632	3.85	20
Grand Total	3.8	3.31818	3.35556	45

## Sheet: App data
USER_ID	PROJECT_ID	GROUP	STATUS	ID	NUMBER_OF_SCREENS	NUMBER_OF_BLOCKS	NUMBER_OF_COMPONENTS	MINUTES_SPENT	NUMBER_OF_DEBUGS	NUMBER_OF_BUILDS	TOTAL_TESTS
alejandro.sanchezalbarran@uca.es	Tarea	EXPERIMENTAL	FINALIZADA	App1	1	14	7	75.33	5	1	6
alfredo.fernandez@uca.es	Entrega_tarea_final	EXPERIMENTAL	FINALIZADA	App2	1	24	12	3.77	0	1	1
amalia.collado@gm.uca.es	Ejercicio_entrega	EXPERIMENTAL	FINALIZADA	App3	1	17	10	159.93	10	4	14
anabelen.romero@uca.es	TareaprogramacionABRomero	EXPERIMENTAL	FINALIZADA	App4	1	36	10	45.75	9	1	10
ana.jimenezcantizano@uca.es	Tarea	EXPERIMENTAL	FINALIZADA	App5	1	22	8	169.95	22	1	23
ana.ruiz@uca.es	curso6_copy_copy	EXPERIMENTAL	FINALIZADA	App6	1	21	12	35.8	0	2	2
angel.sanchez@uca.es	TareaAngel	EXPERIMENTAL	FINALIZADA	App7	1	16	8	164.52	12	1	13
antonio.ribelles@uca.es	Evaluacionfindecurso	CONTROL	FINALIZADA	App8	1	28	8	229.78	0	1	1
bernardomiguel.nuniez@uca.es	Mediciones	EXPERIMENTAL	FINALIZADA	App9	1	25	14	8.26	0	1	1
carlosjose.alvarez@uca.es	TareaCJAG	EXPERIMENTAL	FINALIZADA	App10	1	42	18	251.59	29	3	32
carlosjose.gonzalez@uca.es	tarea	CONTROL	FINALIZADA	App11	1	38	7	96.33	0	16	16
cristina.yuste@uca.es	Mediciones	EXPERIMENTAL	FINALIZADA	App12	1	23	14	421.1	32	1	33
david.zorrilla@uca.es	Curso7	CONTROL	FINALIZADA	App13	1	68	15	14.57	4	1	5
estrella.fernandez@uca.es	PracticaEstrella	EXPERIMENTAL	FINALIZADA	App14	1	18	10	53.67	12	1	13
franciscojavier.oncala@uca.es	evaluacion1	CONTROL	FINALIZADA	App15	1	84	19	235.92	8	1	9
francisco.aroca@uca.es	Tarea_Francisco_Aroca	EXPERIMENTAL	FINALIZADA	App16	1	22	14	152.31	11	1	12
gemaoneto@gmail.com	proyecto_final	EXPERIMENTAL	FINALIZADA	App17	1	18	10	50.27	3	1	4
ignacio.diaz@uca.es	Final	EXPERIMENTAL	FINALIZADA	App18	1	29	11	89.84	4	1	5
ismael.sanchez@uca.es	Ejercicio_evaluacion	CONTROL	FINALIZADA	App19	2	39	16	189.8	8	1	9
jesus.ayuso@uca.es	TAREA	EXPERIMENTAL	FINALIZADA	App20	1	18	9	80.17	0	1	1
jorge.ollero@uca.es	Final	CONTROL	FINALIZADA	App21	1	42	13	185.53	0	1	1
jose.vivero@uca.es	TareafinalJFV	EXPERIMENTAL	FINALIZADA	App22	1	17	8	211.68	19	1	20
joseluis.dediego@uca.es	evaluacion_curso	CONTROL	FINALIZADA	App23	1	31	12	112.76	15	5	20
josemiguel.dominguez@uca.es	Eval1-Evaluacion	CONTROL	FINALIZADA	App24	1	44	8	159.32	6	1	7
juandios.diaz@uca.es	TareaJuandeDios	EXPERIMENTAL	FINALIZADA	App25	1	21	14	110.93	10	1	11
juanjose.delgado@uca.es	evaluacion	CONTROL	FINALIZADA	App26	1	21	14	123.59	7	2	9
juanmanuel.ramos@uca.es	EvaluacionFinal	CONTROL	FINALIZADA	App27	1	54	18	245.02	19	1	20
luis.mariscal@uca.es	proto	CONTROL	FINALIZADA	App28	1	31	14	420.6	17	1	18
rosario.toribio@uca.es	EVALUACION	CONTROL	NO TERMINADA	App29	1	7	7	17.15	0	0	0
magdalena.holgado@uca.es	TAREAMAGDALENA	CONTROL	NO TERMINADA	App30	1	12	5	91.24	1	0	1
maricarmen.gonzalezbejarano@uca.es	tareamamen	CONTROL	NO TERMINADA	App31	1	9	5	119.72	1	0	1
mariajesus.gutierrez@uca.es	tareamariajesus	EXPERIMENTAL	FINALIZADA	App32	1	18	10	44.96	6	1	7
marta.baldomero@uca.es	TareaEvaluacion	CONTROL	FINALIZADA	App33	1	34	10	39.57	6	1	7
miguel.gomez@uca.es	Tarea	CONTROL	FINALIZADA	App34	1	38	11	136.77	14	2	16
miguel.suffo@uca.es	CursoTarea1	EXPERIMENTAL	FINALIZADA	App35	1	22	11	133.38	11	1	12
mireya.lopez@uca.es	Final	EXPERIMENTAL	FINALIZADA	App36	1	26	11	14.57	4	1	5
pablo.pavon@uca.es	Tarea_Pavon	CONTROL	FINALIZADA	App37	1	29	13	80.63	8	1	9
pascual.alvarez@uca.es	EJERCICIO	CONTROL	FINALIZADA	App38	1	30	12	127.41	20	8	28
pedroj.moreno@uca.es	Tarea_pedro	CONTROL	NO TERMINADA	App39	1	5	5	33.4	0	0	0
ricardo.martin@uca.es	Tarea_Curso	EXPERIMENTAL	FINALIZADA	App40	1	18	9	124.58	3	1	4
rocio.alvarez@uca.es	Practica	EXPERIMENTAL	FINALIZADA	App41	1	18	10	68.61	6	1	7
rosarioreyes.malia@uca.es	TareaRosario	CONTROL	NO TERMINADA	App42	1	10	5	61.36	0	0	0
sebastian.sotomayor@uca.es	Tarea	CONTROL	FINALIZADA	App43	1	31	10	493.87	44	1	45
sol.saez@uca.es	Tare_final	EXPERIMENTAL	FINALIZADA	App44	1	16	7	104.51	6	1	7
tamara.rodriguez@uca.es	TareaTamara	CONTROL	NO TERMINADA	App45	1	8	5	83.46	7	0	7

## Sheet: App Descriptive Statistics
NUMBER_OF_SCREENS		NUMBER_OF_BLOCKS		NUMBER_OF_COMPONENTS		MINUTES_SPENT		NUMBER_OF_DEBUGS		NUMBER_OF_BUILDS
Mean	1.02222	Mean	26.5333	Mean	10.6444	Mean	130.517	Mean	8.86667	Mean	1.02222
Standard Error	0.0222222	Standard Error	2.28778	Standard Error	0.535748	Standard Error	16.1515	Standard Error	1.413	Standard Error	0.413764
Median	1	Median	22	Median	10	Median	110.93	Median	6	Median	0
Mode	1	Mode	18	Mode	10	Mode	14.57	Mode	0	Mode	0
Standard Deviation	0.149071	Standard Deviation	15.3469	Standard Deviation	3.59391	Standard Deviation	108.348	Standard Deviation	9.47868	Standard Deviation	2.77562
Sample Variance	0.0222222	Sample Variance	235.527	Sample Variance	12.9162	Sample Variance	11739.2	Sample Variance	89.8455	Sample Variance	7.70404
Kurtosis	45	Kurtosis	4.06496	Kurtosis	-0.282187	Kurtosis	3.17653	Kurtosis	3.62979	Kurtosis	20.0804
Skewness	6.7082	Skewness	1.66928	Skewness	0.349556	Skewness	1.66348	Skewness	1.72423	Skewness	4.18706
Range	1	Range	79	Range	14	Range	490.1	Range	44	Range	16
Minimum	1	Minimum	5	Minimum	5	Minimum	3.77	Minimum	0	Minimum	0
Maximum	2	Maximum	84	Maximum	19	Maximum	493.87	Maximum	44	Maximum	16
Sum	46	Sum	1194	Sum	479	Sum	5873.28	Sum	399	Sum	46
Count	45	Count	45	Count	45	Count	45	Count	45	Count	45
Largest(1)	2	Largest(1)	84	Largest(1)	19	Largest(1)	493.87	Largest(1)	44	Largest(1)	16
Smallest(1)	1	Smallest(1)	5	Smallest(1)	5	Smallest(1)	3.77	Smallest(1)	0	Smallest(1)	0
Confidence Level(95.0%)	0.0447859	Confidence Level(95.0%)	4.61072	Confidence Level(95.0%)	1.07973	Confidence Level(95.0%)	32.5513	Confidence Level(95.0%)	2.84771	Confidence Level(95.0%)	0.833887

[truncated: 2 more sheets: App Pivot Tables, Final Table]
