# Supplementary material for: Block-Based Development of Mobile Learning Experiences for the Internet of Things
Source: Sensors (Basel). 2019 Dec 11;19(24):5467. doi: 10.3390/s19245467 (PMC6960931; doi:10.3390/s19245467)
Supplement: Supplementary file 1 [file sensors-19-05467-s001.zip › Study with students/app project sources/Python server for RBP.py]

import bluetooth
import time
from random import randrange
from sense_hat import SenseHat

# Lanzar pasos 1 y 2 de: https://github.com/ole-vi/bluetooth-server

def sendTemperature(temp):
    mysensehat.clear()
   
    client.send(bytes([temp]))
    print ("Enviamos Temperatura: ", temp)      
    mysensehat.show_message(str(temp), scroll_speed=0.025, text_colour = [255, 255, 255], back_colour = colour)

   
    
host = ""
port = 1
colour = [0, 0, 0]
server = bluetooth.BluetoothSocket(bluetooth.RFCOMM)
print ("Bluetooth Socket Created")

try:
    server.bind((host, port))
    print ("Bluetooth Binding Completed")
except:
    print ("Bluetooth Binding Failed")

server.listen(1)

client, address = server.accept()
print ("Connected to ", address)
print ("Client: ", client)

mysensehat = SenseHat()
temperature= 77
temperature_error=127
#client.setblocking(False)
client.settimeout(1.0)

while True:
    offset=randrange(-2,3)

    if (offset==0):
         sendTemperature(temperature_error) 
    elif (offset > 0):
        if ((temperature+offset)<=104):
            temperature=temperature+offset
        sendTemperature(temperature)  
    elif (offset < 0):
        if ((temperature+offset)>=14):
            temperature=temperature+offset
        sendTemperature(temperature) 

    try:
        data = client.recv(1024).decode("utf-8")
        print ("Recibimos: " + data)
            
        if data == "r":
            print ("Encendemos LEDs Rojos")
            colour = [255, 0, 0]           
            mysensehat.clear()
            
        elif data == "b":
            print ("Encendemos LEDs Azules")
            colour = [0, 0, 255]
            mysensehat.clear()
        
        elif data == "o":
            print ("Apagamos LEDs")
            colour = [0, 0, 0]
            mysensehat.clear()     
            
    except:
        print ("Nada que recibir");
        
    
client_socket.close()
server_socket.close()
