# Supplementary material for: Block-Based Development of Mobile Learning Experiences for the Internet of Things
Source: Sensors (Basel). 2019 Dec 11;19(24):5467. doi: 10.3390/s19245467 (PMC6960931; doi:10.3390/s19245467)
Supplement: Supplementary file 1 [file sensors-19-05467-s001.zip › Study with students/Survey data.xlsx]

## Sheet: Source data
Timestamp	¿Estás de acuerdo con las condiciones anteriores?	Seleccione grupo	Sexo	Edad	Tengo conocimientos tecnológicos para desarrollar pequeños juegos o aplicaciones utilizando entornos adaptados para el aprendizaje de programación, como Scratch, App Inventor o Alice, entre otros.	Tengo conocimientos tecnológicos para implementar programas utilizando lenguajes como Java, Python, C, C#, Javascript, etc.	Creo que con AppInventor/VEDILS resulta sencillo implementar la conexión/desconexión Bluetooth y el envío de datos entre la app móvil y el dispositivo IoT	Creo que con AppInventor resulta sencillo procesar los datos de un sensor IoT (temperatura), convertirlos (de grados Fahrenheit a grados centígrados), filtrarlos (eliminación de valores anómalos fuera del intervalo [-10,40]) y aplicar sobre ellos una función matemática (media aritmética)	Creo que con VEDILS resulta sencillo procesar los datos de un sensor IoT (temperatura), convertirlos (de grados Fahrenheit a grados centígrados), filtrarlos (eliminación de valores anómalos fuera del intervalo [-10,40]) y aplicar sobre ellos una función matemática (media aritmética)	Creo que con AppInventor resulta sencillo representar sobre una gráfica el histórico de datos procesados procedentes de un sensor IoT	Creo que con VEDILS resulta sencillo representar sobre una gráfica el histórico de datos procesados procedentes de un sensor IoT	En tu opinión, ¿cuáles son los beneficios que aporta AppInventor a la hora de desarrollar apps IoT?	En tu opinión, ¿cuáles son los beneficios que aporta VEDILS a la hora de desarrollar apps IoT?	Si tuvieras que desarrollar una aplicación IoT que consuma datos de algún sensor y los represente visualmente, ¿cuál de las dos herramientas elegirías?
2019-10-09 12:52:23	Sí	Grupo A	Hombre	20	4	4	De acuerdo	De acuerdo	Ni de acuerdo ni en desacuerdo	De acuerdo	Ni de acuerdo ni en desacuerdo	Que es intuitivo y es software libre		AppInventor
2019-10-09 12:53:07	Sí	Grupo A	Hombre	19	3	2	De acuerdo	De acuerdo	Totalmente de acuerdo	De acuerdo	Totalmente de acuerdo	Es una app sencilla que entiende cualquier usuario.	Entendible, mejora en algunas cosas que no tienes en APPInventor y tiene mas rapidez a la hora de hacer tus proyectos.	VEDILS
2019-10-09 12:53:47	Sí	Grupo B	Hombre	20	2	1	De acuerdo	Totalmente en desacuerdo	De acuerdo	En desacuerdo	De acuerdo	Es un tipo de lenguaje mucho más simple y accesible para todos	Es bastante más eficaz cuando tienes un conocimiento mínimo, porque implementa herramientas que no nos ofrece AppInventor	VEDILS
2019-10-09 12:55:42	Sí	Grupo A	Hombre	29	2	1	De acuerdo	De acuerdo	De acuerdo	De acuerdo	De acuerdo			Cualquiera de los dos sistemas. Me resultan igual de sencillos los dos
2019-10-09 12:56:06	Sí	Grupo A	Hombre	19	3	1	De acuerdo	Ni de acuerdo ni en desacuerdo	Totalmente de acuerdo	De acuerdo	De acuerdo	Mi opinión es que, es una forma más sencilla de empezar a programar sin tener que meternos en programas como Java, Python...	VEDILS, nos aporta en varias ocasiones un control más fácil que AppInventor.	VEDILS
2019-10-09 12:56:20	Sí	Grupo B	Mujer	38	3	1	De acuerdo	Totalmente en desacuerdo	De acuerdo	Totalmente en desacuerdo	Totalmente de acuerdo	Hace sencillo el trabajo de codificar por bloques (para trabajos simples)	Facilita bastante el trabajo para el desarrollo de aplicaciones (tanto simples como complejas)	VEDILS
2019-10-09 12:59:17	Sí	Grupo B	Hombre	20	2	2	De acuerdo	Ni de acuerdo ni en desacuerdo	De acuerdo	En desacuerdo	De acuerdo	Se pueden ir haciendo los procedimientos de manera pausada.	Ahorra mucho trabajo ya que implementa procedimientos que no están en appinventor	VEDILS
2019-10-09 12:59:41	Sí	Grupo B	Mujer	28	3	2	De acuerdo	En desacuerdo	Ni de acuerdo ni en desacuerdo	Totalmente en desacuerdo	Ni de acuerdo ni en desacuerdo	El arrastre de los bloques facilita el que no tengas que tener un amplio conocimiento en lenguajes, sino que facilita el trabajo a la hora del desarrollo de apps IoT. Además ayuda a establecer la conexión a otros objetos de un modo sencillo.	VEDILS hace que la conexión se haga de un modo sencillo a otros objetos, pero además aporta factores importantes que no encontramos en APPInventor, como por ejemplo:el hecho de que podamos incluir las representaciones gráficas sin tener que dibujarlas, ya no solo eso, a la hora de recibir los datos también es mucho más sencillo el calcular las medias, ya que a diferencia del APPInventor aporta es…	VEDILS
2019-10-09 13:00:14	Sí	Grupo B	Hombre	22	3	2	De acuerdo	Ni de acuerdo ni en desacuerdo	Ni de acuerdo ni en desacuerdo	En desacuerdo	De acuerdo	Los beneficios de AppInventor sería que alguien que entienda mucho de desarrollar app puede hacerlos .	Los beneficios que tiene VEDILS es que a la hora de conexión sea mas sencillo que AppIventor , tambien podremos incluir nuestras gráficas .	Cualquiera de los dos sistemas. Me resultan igual de sencillos los dos

## Sheet: Column mappings
COLUMN	DESCRIPTION
ID	identificador
GROUP	Grupo A: Primero con AppInventor y luego con VEDILS. Grupo B: Primero con VEDILS y luego con AppInventor
GENDER	Sexo
VISUAL_PROGRAMMING_EXPERIENCE	Tengo conocimientos tecnológicos para desarrollar pequeños juegos o aplicaciones utilizando entornos adaptados para el aprendizaje de programación, como Scratch, App Inventor o Alice, entre otros.
TEXTUAL_PROGRAMMING_EXPERIENCE	Tengo conocimientos tecnológicos para implementar programas utilizando lenguajes como Java, Python, C, C#, Javascript, etc.
PERCEIVED_EASE_OF_BLUETOOTH	Creo que con AppInventor/VEDILS resulta sencillo implementar la conexión/desconexión Bluetooth y el envío de datos entre la app móvil y el dispositivo IoT
PERCEIVED_EASE_OF_LOOPS	Creo que con AppInventor resulta sencillo procesar los datos de un sensor IoT (temperatura), convertirlos (de grados Fahrenheit a grados centígrados), filtrarlos (eliminación de valores anómalos fuera del intervalo [-10,40]) y aplicar sobre ellos una función matemática (media aritmética)
PERCEIVED_EASE_OF_MAPREDUCE	Creo que con VEDILS resulta sencillo procesar los datos de un sensor IoT (temperatura), convertirlos (de grados Fahrenheit a grados centígrados), filtrarlos (eliminación de valores anómalos fuera del intervalo [-10,40]) y aplicar sobre ellos una función matemática (media aritmética)
PERCEIVED_EASE_OF_CANVAS	Creo que con AppInventor resulta sencillo representar sobre una gráfica el histórico de datos procesados procedentes de un sensor IoT
PERCEIVED_EASE_OF_CHART	Creo que con VEDILS resulta sencillo representar sobre una gráfica el histórico de datos procesados procedentes de un sensor IoT
INTENTION_TO_USE	Si tuvieras que desarrollar una aplicación IoT que consuma datos de algún sensor y los represente visualmente, ¿cuál de las dos herramientas elegirías?
Totalmente en desacuerdo	1
En desacuerdo	2
Ni de acuerdo ni en desacuerdo	3
De acuerdo	4
Totalmente de acuerdo	5
INTENTION_TO_USE
AppInventor	1
VEDILS	5
Cualquiera	3

## Sheet: Normalized data
ID	GROUP	GENDER	AGE	VISUAL_PROGRAMMING_EXPERIENCE	TEXTUAL_PROGRAMMING_EXPERIENCE	PERCEIVED_EASE_OF_BLUETOOTH	PERCEIVED_EASE_OF_LOOPS	PERCEIVED_EASE_OF_MAPREDUCE	PERCEIVED_EASE_OF_CANVAS	PERCEIVED_EASE_OF_CHART	INTENTION_TO_USE
1	A	Hombre	20	4	4	4	4	3	4	3	1
2	A	Hombre	19	3	2	4	4	5	4	5	5
3	B	Hombre	20	2	1	4	1	4	2	4	5
4	A	Hombre	29	2	1	4	4	4	4	4	3
5	A	Hombre	19	3	1	4	3	5	4	4	5
6	B	Mujer	38	3	1	4	1	4	1	5	5
7	B	Hombre	20	2	2	4	3	4	2	4	5
8	B	Mujer	28	3	2	4	2	3	1	3	5
9	B	Hombre	22	3	2	4	3	3	2	4	3

## Sheet: Descriptive Statistics
AGE		VISUAL_PROGRAMMING_EXPERIENCE		TEXTUAL_PROGRAMMING_EXPERIENCE		PERCEIVED_EASE_OF_BLUETOOTH		PERCEIVED_EASE_OF_LOOPS		PERCEIVED_EASE_OF_MAPREDUCE		PERCEIVED_EASE_OF_CANVAS		PERCEIVED_EASE_OF_CHART		INTENTION_TO_USE
Mean	23.8889	Mean	2.77778	Mean	1.77778	Mean	4	Mean	2.77778	Mean	3.88889	Mean	2.66667	Mean	4	Mean	4.11111
Standard Error	2.16951	Standard Error	0.222222	Standard Error	0.323942	Standard Error	0	Standard Error	0.400617	Standard Error	0.260579	Standard Error	0.440959	Standard Error	0.235702	Standard Error	0.484322
Median	20	Median	3	Median	2	Median	4	Median	3	Median	4	Median	2	Median	4	Median	5
Mode	20	Mode	3	Mode	2	Mode	4	Mode	4	Mode	4	Mode	4	Mode	4	Mode	5
Standard Deviation	6.50854	Standard Deviation	0.666667	Standard Deviation	0.971825	Standard Deviation	0	Standard Deviation	1.20185	Standard Deviation	0.781736	Standard Deviation	1.32288	Standard Deviation	0.707107	Standard Deviation	1.45297
Sample Variance	42.3611	Sample Variance	0.444444	Sample Variance	0.944444	Sample Variance	0	Sample Variance	1.44444	Sample Variance	0.611111	Sample Variance	1.75	Sample Variance	0.5	Sample Variance	2.11111
Kurtosis	1.76647	Kurtosis	-0.0401786	Kurtosis	3.19427	Kurtosis	#DIV/0!	Kurtosis	-1.09932	Kurtosis	-1.04132	Kurtosis	-2.06414	Kurtosis	-0.285714	Kurtosis	1.46735
Skewness	1.51323	Skewness	0.254464	Skewness	1.59969	Skewness	#DIV/0!	Skewness	-0.573749	Skewness	0.21597	Skewness	-0.0462814	Skewness	0	Skewness	-1.50069
Range	19	Range	2	Range	3	Range	0	Range	3	Range	2	Range	3	Range	2	Range	4
Minimum	19	Minimum	2	Minimum	1	Minimum	4	Minimum	1	Minimum	3	Minimum	1	Minimum	3	Minimum	1
Maximum	38	Maximum	4	Maximum	4	Maximum	4	Maximum	4	Maximum	5	Maximum	4	Maximum	5	Maximum	5
Sum	215	Sum	25	Sum	16	Sum	36	Sum	25	Sum	35	Sum	24	Sum	36	Sum	37
Count	9	Count	9	Count	9	Count	9	Count	9	Count	9	Count	9	Count	9	Count	9
Largest(1)	38	Largest(1)	4	Largest(1)	4	Largest(1)	4	Largest(1)	4	Largest(1)	5	Largest(1)	4	Largest(1)	5	Largest(1)	5
Smallest(1)	19	Smallest(1)	2	Smallest(1)	1	Smallest(1)	4	Smallest(1)	1	Smallest(1)	3	Smallest(1)	1	Smallest(1)	3	Smallest(1)	1
Confidence Level(95.0%)	5.00291	Confidence Level(95.0%)	0.512445	Confidence Level(95.0%)	0.747011	Confidence Level(95.0%)	0	Confidence Level(95.0%)	0.923824	Confidence Level(95.0%)	0.600895	Confidence Level(95.0%)	1.01685	Confidence Level(95.0%)	0.54353	Confidence Level(95.0%)	1.11685
