# Supplementary material for: Block-Based Development of Mobile Learning Experiences for the Internet of Things
Source: Sensors (Basel). 2019 Dec 11;19(24):5467. doi: 10.3390/s19245467 (PMC6960931; doi:10.3390/s19245467)
Supplement: Supplementary file 1 [file sensors-19-05467-s001.zip › Study with students/tutorials.txt]

Step-by-step Tutorial for App Inventor
	First Part: http://ior.ad/6Ji4
	Second Part: http://ior.ad/6Jpu

Step-by-step Tutorial for VEDILS
	First Part: http://ior.ad/6Jhd
	Second Part: http://ior.ad/6JtL

	
